# Supplementary material for: 5-(4-Bromo­anilinomethyl­ene)-2,2-dimethyl-1,3-dioxane-4,6-dione
Source: Acta Crystallogr Sect E Struct Rep Online. 2009 Sep 12;65(Pt 10):o2458. doi: 10.1107/S1600536809035776 (PMC2970495; doi:10.1107/S1600536809035776)
Supplement: Supplementary file 1 [file e-65-o2458-sup1.cif]

##############################################################################
###                                                                        ###
###        Electronic paper (Acta Crystallographica Section E)             ###
###                                                                        ###
##############################################################################
#                                                                            #
# This CIF contains the data in a paper accepted for publication in Acta     #
# Crystallographica Section E. It conforms to the requirements of Notes      #
# for Authors for Section E, and has been peer reviewed under the auspices   #
# of the IUCr Commission on Journals.                                        #
#                                                                            #
# Full details of the Crystallographic Information File format               #
# are given in the paper "The Crystallographic Information File (CIF):       #
# a New Standard Archive File for Crystallography" by S. R. Hall, F. H.      #
# Allen and I. D. Brown [Acta Cryst. (1991), A47, 655-685].                  #
#                                                                            #
# The current version of the core CIF dictionary is obtainable from          #
# ftp://ftp.iucr.org/pub/cif_core.dic. The current version number is 2.4.    #
#                                                                            #
# Software is freely available for graphical display of the structure(s) in  #
# this CIF.  For information consult the CIF home page http://www.iucr.org/  #
# cif/home.html                                                              #
#                                                                            #
# This file may be used for bona fide research purposes within the           #
# scientific community so long as proper attribution is given to the journal # 
# article from which it was obtained.                                        #
#                                                                            #
##############################################################################
                                             
data_I
_audit_creation_method     SHELXL97
_chemical_name_systematic
;
5-(4-Bromoanilinomethylene)-2,2-dimethyl-1,3-dioxane-4,6-dione
;
_chemical_name_common     ?
_chemical_formula_moiety     'C13 H12 Br N O4'
_chemical_formula_sum     'C13 H12 Br N O4'
_chemical_formula_iupac     'C13 H12 Br N O4'
_chemical_formula_weight     326.14
_symmetry_cell_setting     'Monoclinic'
_symmetry_space_group_name_H-M     'P 21/c'
_symmetry_space_group_name_Hall     '-P 2ybc'
loop_
    _symmetry_equiv_pos_as_xyz
    'x, y, z'
    '-x, y+1/2, -z+1/2'
    '-x, -y, -z'
    'x, -y-1/2, z-1/2'
_cell_length_a     13.837(3)
_cell_length_b     13.019(3)
_cell_length_c     7.4900(15)
_cell_angle_alpha     90.00
_cell_angle_beta     105.24(3)
_cell_angle_gamma     90.00
_cell_volume     1301.8(5)
_cell_formula_units_Z     4
_cell_measurement_reflns_used     4079
_cell_measurement_theta_min     2.2
_cell_measurement_theta_max     27.7
_cell_measurement_temperature     113(2)
_exptl_crystal_description     'plate'
_exptl_crystal_colour     'colourless'
_exptl_crystal_size_max     0.20
_exptl_crystal_size_mid     0.18
_exptl_crystal_size_min     0.04
_exptl_crystal_density_diffrn     1.664
_exptl_crystal_density_meas     ?
_exptl_crystal_density_method     'not measured'
_exptl_crystal_F_000     656
_exptl_absorpt_coefficient_mu     3.167
_exptl_absorpt_correction_type     multi-scan
_exptl_absorpt_process_details     '(CrystalClear; Rigaku/MSC, 2005)'
_exptl_absorpt_correction_T_min     0.5700
_exptl_absorpt_correction_T_max     0.8838
_exptl_special_details
;
;
_diffrn_ambient_temperature     113(2)
_diffrn_radiation_type     MoK\a
_diffrn_radiation_wavelength     0.71073
_diffrn_radiation_source     'rotating anode'
_diffrn_radiation_monochromator     'confocal'
_diffrn_measurement_device_type     'Rigaku Saturn CCD area-detector'
_diffrn_measurement_method     '\w and \f'
_diffrn_detector_area_resol_mean     7.31
_diffrn_reflns_number     9108
_diffrn_reflns_av_R_equivalents     0.1131
_diffrn_reflns_av_sigmaI/netI     0.1513
_diffrn_reflns_theta_min     2.18
_diffrn_reflns_theta_max     25.02
_diffrn_reflns_theta_full     25.02
_diffrn_measured_fraction_theta_max     0.997
_diffrn_measured_fraction_theta_full     0.997
_diffrn_reflns_limit_h_min     -16
_diffrn_reflns_limit_h_max     16
_diffrn_reflns_limit_k_min     -15
_diffrn_reflns_limit_k_max     15
_diffrn_reflns_limit_l_min     -7
_diffrn_reflns_limit_l_max     8
_diffrn_standards_number     ?
_diffrn_standards_interval_count     ?
_diffrn_standards_interval_time     ?
_diffrn_standards_decay_%     ?
_refine_special_details
;
 Refinement of <i>F</i>^2^ against ALL reflections. The weighted
 <i>R</i>--factor <i>wR</i> and goodness of fit <i>S</i> are based on
 <i>F</i>^2^, conventional <i>R</i>--factors <i>R</i> are based on <i>F</i>,
 with <i>F</i> set to zero for negative <i>F</i>^2^. The threshold expression
 of <i>F</i>^2^ > \s(<i>F</i>^2^) is used only for calculating
 <i>R</i>--factors(gt) <i>etc</i>. and is not relevant to the choice of
 reflections for refinement. <i>R</i>--factors based on <i>F</i>^2^ are
 statistically about twice as large as those based on <i>F</i>, and
 <i>R</i>--factors based on ALL data will be even larger.
;
_reflns_number_total     2279
_reflns_number_gt     1063
_reflns_threshold_expression     I>2\s(I)
_refine_ls_structure_factor_coef     Fsqd
_refine_ls_matrix_type     full
_refine_ls_R_factor_all     0.0978
_refine_ls_R_factor_gt     0.0659
_refine_ls_wR_factor_gt     0.1341
_refine_ls_wR_factor_ref     0.1601
_refine_ls_goodness_of_fit_ref     0.988
_refine_ls_restrained_S_all     0.988
_refine_ls_number_reflns     2279
_refine_ls_number_parameters     179
_refine_ls_number_restraints     0
_refine_ls_hydrogen_treatment     mixed
_refine_ls_weighting_scheme     calc
_refine_ls_weighting_details
                 'calc w=1/[\s^2^(Fo^2^)+(0.0585P)^2^] where P=(Fo^2^+2Fc^2^)/3'
_atom_sites_solution_hydrogens     mixed
_atom_sites_solution_primary     direct
_atom_sites_solution_secondary     difmap
_refine_ls_shift/su_max     0.001
_refine_ls_shift/su_mean     0.000
_refine_diff_density_max     0.971
_refine_diff_density_min     -0.962
_refine_ls_extinction_method     'SHELXL97 (Sheldrick, 2008)'
_refine_ls_extinction_coef     0.017(3)
_refine_ls_extinction_expression
                                  'Fc^*^=kFc[1+0.001xFc^2^\l^3^/sin(2\q)]^-1/4^'
loop_
    _atom_type_symbol
    _atom_type_description
    _atom_type_scat_dispersion_real
    _atom_type_scat_dispersion_imag
    _atom_type_scat_source
    'C' 'C' 0.0033 0.0016
                         'International Tables Vol C Tables 4.2.6.8 and 6.1.1.4'
    'H' 'H' 0.0000 0.0000
                         'International Tables Vol C Tables 4.2.6.8 and 6.1.1.4'
    'N' 'N' 0.0061 0.0033
                         'International Tables Vol C Tables 4.2.6.8 and 6.1.1.4'
    'O' 'O' 0.0106 0.0060
                         'International Tables Vol C Tables 4.2.6.8 and 6.1.1.4'
    'Br' 'Br' -0.2901 2.4595
                         'International Tables Vol C Tables 4.2.6.8 and 6.1.1.4'
_computing_data_collection     'CrystalClear (Rigaku/MSC, 2005)'
_computing_cell_refinement     'CrystalClear (Rigaku/MSC, 2005)'
_computing_data_reduction     'CrystalClear (Rigaku/MSC, 2005)'
_computing_structure_solution     'SHELXS97 (Sheldrick, 2008)'
_computing_structure_refinement     'SHELXL97 (Sheldrick, 2008)'
_computing_molecular_graphics     'ORTEP-3 (Farrugia, 1997)'
_computing_publication_material
                            'SHELXL97 (Sheldrick, 2008) and PLATON (Spek, 2009)'
loop_
    _atom_site_type_symbol
    _atom_site_label
    _atom_site_fract_x
    _atom_site_fract_y
    _atom_site_fract_z
    _atom_site_U_iso_or_equiv
    _atom_site_adp_type
    _atom_site_calc_flag
    _atom_site_refinement_flags
    _atom_site_occupancy
    _atom_site_disorder_assembly
    _atom_site_disorder_group
    Br Br1 0.55042(5) 0.35263(5) 1.07667(10) 0.0385(4) Uani d . 1 . .
    O O1 1.2599(3) 0.2261(3) 0.9075(6) 0.0281(11) Uani d . 1 . .
    O O2 1.2115(3) 0.0519(3) 0.8410(5) 0.0263(11) Uani d . 1 . .
    O O3 1.0562(3) 0.0009(3) 0.8058(6) 0.0335(12) Uani d . 1 . .
    O O4 1.1515(3) 0.3439(3) 0.9505(6) 0.0310(12) Uani d . 1 . .
    N N1 0.9664(4) 0.2768(4) 0.9800(7) 0.0235(13) Uani d . 1 . .
    H H1N 1.008(7) 0.337(5) 0.978(11) 0.08(3) Uiso d . 1 . .
    C C1 1.0970(5) 0.1708(4) 0.9159(8) 0.0232(16) Uani d . 1 . .
    C C2 1.1680(5) 0.2526(5) 0.9294(8) 0.0269(16) Uani d . 1 . .
    C C3 1.2909(5) 0.1209(5) 0.9352(9) 0.0270(16) Uani d . 1 . .
    C C4 1.1175(5) 0.0689(5) 0.8546(8) 0.0260(16) Uani d . 1 . .
    C C5 1.3741(5) 0.1084(5) 0.8402(9) 0.0324(17) Uani d . 1 . .
    H H5A 1.3500 0.1275 0.7124 0.049 Uiso calc R 1 . .
    H H5B 1.3955 0.0380 0.8485 0.049 Uiso calc R 1 . .
    H H5C 1.4294 0.1516 0.8994 0.049 Uiso calc R 1 . .
    C C6 1.3222(5) 0.0959(5) 1.1391(8) 0.0351(18) Uani d . 1 . .
    H H6A 1.3725 0.1438 1.2018 0.053 Uiso calc R 1 . .
    H H6B 1.3490 0.0275 1.1562 0.053 Uiso calc R 1 . .
    H H6C 1.2652 0.1004 1.1890 0.053 Uiso calc R 1 . .
    C C7 1.0035(5) 0.1867(5) 0.9435(8) 0.0250(16) Uani d . 1 . .
    H H7 0.9624 0.1294 0.9362 0.030 Uiso calc R 1 . .
    C C8 0.8705(5) 0.2914(5) 1.0096(7) 0.0212(15) Uani d . 1 . .
    C C9 0.8101(5) 0.2096(5) 1.0358(8) 0.0294(17) Uani d . 1 . .
    H H9 0.8340 0.1426 1.0388 0.035 Uiso calc R 1 . .
    C C10 0.7156(5) 0.2274(5) 1.0571(8) 0.0284(16) Uani d . 1 . .
    H H10 0.6755 0.1730 1.0746 0.034 Uiso calc R 1 . .
    C C11 0.6813(5) 0.3276(5) 1.0521(8) 0.0241(16) Uani d . 1 . .
    C C12 0.7412(5) 0.4097(4) 1.0325(8) 0.0259(16) Uani d . 1 . .
    H H12 0.7180 0.4766 1.0339 0.031 Uiso calc R 1 . .
    C C13 0.8362(5) 0.3912(5) 1.0109(8) 0.0252(16) Uani d . 1 . .
    H H13 0.8768 0.4459 0.9973 0.030 Uiso calc R 1 . .
loop_
    _atom_site_aniso_label
    _atom_site_aniso_U_11
    _atom_site_aniso_U_22
    _atom_site_aniso_U_33
    _atom_site_aniso_U_12
    _atom_site_aniso_U_13
    _atom_site_aniso_U_23
    Br1 0.0334(6) 0.0385(6) 0.0460(6) 0.0036(3) 0.0148(4) -0.0078(3)
    O1 0.038(3) 0.020(2) 0.031(3) 0.000(2) 0.019(2) 0.000(2)
    O2 0.030(3) 0.022(2) 0.032(3) 0.001(2) 0.016(2) -0.004(2)
    O3 0.042(3) 0.022(3) 0.044(3) -0.005(2) 0.024(3) -0.001(2)
    O4 0.040(3) 0.018(3) 0.038(3) 0.000(2) 0.016(2) -0.006(2)
    N1 0.028(4) 0.019(3) 0.025(3) 0.001(3) 0.010(3) -0.003(2)
    C1 0.035(5) 0.019(4) 0.019(3) -0.003(3) 0.013(3) 0.004(3)
    C2 0.037(5) 0.027(4) 0.019(3) 0.006(3) 0.012(3) 0.005(3)
    C3 0.029(5) 0.020(4) 0.034(4) 0.008(3) 0.012(3) -0.003(3)
    C4 0.030(4) 0.023(4) 0.027(4) 0.003(3) 0.010(3) 0.006(3)
    C5 0.034(5) 0.023(4) 0.043(4) 0.002(3) 0.014(4) -0.006(3)
    C6 0.047(5) 0.030(4) 0.024(4) 0.015(3) 0.002(3) -0.004(3)
    C7 0.034(5) 0.024(4) 0.019(3) 0.002(3) 0.010(3) 0.005(3)
    C8 0.030(4) 0.020(4) 0.014(3) -0.004(3) 0.008(3) -0.002(3)
    C9 0.047(5) 0.018(4) 0.028(4) 0.009(3) 0.019(3) 0.000(3)
    C10 0.037(5) 0.030(4) 0.022(3) -0.006(3) 0.014(3) -0.005(3)
    C11 0.028(4) 0.022(4) 0.022(4) 0.001(3) 0.007(3) -0.003(3)
    C12 0.042(5) 0.013(3) 0.023(4) 0.008(3) 0.010(3) 0.005(3)
    C13 0.041(5) 0.016(3) 0.022(4) -0.001(3) 0.014(3) 0.000(3)
_geom_special_details
;
 All s.u.'s (except the s.u. in the dihedral angle between two l.s. planes)
 are estimated using the full covariance matrix. The cell s.u.'s are taken
 into account individually in the estimation of s.u.'s in distances, angles
 and torsion angles; correlations between s.u.'s in cell parameters are only
 used when they are defined by crystal symmetry. An approximate (isotropic)
 treatment of cell s.u.'s is used for estimating s.u.'s involving l.s. planes.
;
loop_
    _geom_bond_atom_site_label_1
    _geom_bond_atom_site_label_2
    _geom_bond_site_symmetry_2
    _geom_bond_distance
    _geom_bond_publ_flag
    Br1 C11 . 1.895(6) ?
    O1 C2 . 1.369(7) ?
    O1 C3 . 1.433(7) ?
    O2 C4 . 1.350(7) ?
    O2 C3 . 1.449(7) ?
    O3 C4 . 1.214(7) ?
    O4 C2 . 1.229(6) ?
    N1 C7 . 1.338(7) ?
    N1 C8 . 1.415(8) ?
    N1 H1N . 0.98(7) ?
    C1 C7 . 1.378(8) ?
    C1 C2 . 1.434(8) ?
    C1 C4 . 1.455(8) ?
    C3 C6 . 1.509(8) ?
    C3 C5 . 1.513(8) ?
    C5 H5A . 0.9600 ?
    C5 H5B . 0.9600 ?
    C5 H5C . 0.9600 ?
    C6 H6A . 0.9600 ?
    C6 H6B . 0.9600 ?
    C6 H6C . 0.9600 ?
    C7 H7 . 0.9300 ?
    C8 C13 . 1.385(8) ?
    C8 C9 . 1.399(8) ?
    C9 C10 . 1.378(8) ?
    C9 H9 . 0.9300 ?
    C10 C11 . 1.386(8) ?
    C10 H10 . 0.9300 ?
    C11 C12 . 1.383(8) ?
    C12 C13 . 1.386(8) ?
    C12 H12 . 0.9300 ?
    C13 H13 . 0.9300 ?
loop_
    _geom_angle_atom_site_label_1
    _geom_angle_atom_site_label_2
    _geom_angle_atom_site_label_3
    _geom_angle_site_symmetry_1
    _geom_angle_site_symmetry_3
    _geom_angle
    _geom_angle_publ_flag
    C2 O1 C3 . . 118.4(5) ?
    C4 O2 C3 . . 118.9(5) ?
    C7 N1 C8 . . 125.2(6) ?
    C7 N1 H1N . . 117(5) ?
    C8 N1 H1N . . 118(5) ?
    C7 C1 C2 . . 122.1(6) ?
    C7 C1 C4 . . 116.9(6) ?
    C2 C1 C4 . . 120.8(6) ?
    O4 C2 O1 . . 118.0(6) ?
    O4 C2 C1 . . 125.5(6) ?
    O1 C2 C1 . . 116.4(5) ?
    O1 C3 O2 . . 111.2(5) ?
    O1 C3 C6 . . 110.4(5) ?
    O2 C3 C6 . . 109.8(5) ?
    O1 C3 C5 . . 105.7(5) ?
    O2 C3 C5 . . 106.1(5) ?
    C6 C3 C5 . . 113.6(6) ?
    O3 C4 O2 . . 117.9(6) ?
    O3 C4 C1 . . 125.5(6) ?
    O2 C4 C1 . . 116.4(6) ?
    C3 C5 H5A . . 109.5 ?
    C3 C5 H5B . . 109.5 ?
    H5A C5 H5B . . 109.5 ?
    C3 C5 H5C . . 109.5 ?
    H5A C5 H5C . . 109.5 ?
    H5B C5 H5C . . 109.5 ?
    C3 C6 H6A . . 109.5 ?
    C3 C6 H6B . . 109.5 ?
    H6A C6 H6B . . 109.5 ?
    C3 C6 H6C . . 109.5 ?
    H6A C6 H6C . . 109.5 ?
    H6B C6 H6C . . 109.5 ?
    N1 C7 C1 . . 126.0(6) ?
    N1 C7 H7 . . 117.0 ?
    C1 C7 H7 . . 117.0 ?
    C13 C8 C9 . . 119.7(6) ?
    C13 C8 N1 . . 117.7(5) ?
    C9 C8 N1 . . 122.6(6) ?
    C10 C9 C8 . . 120.5(6) ?
    C10 C9 H9 . . 119.7 ?
    C8 C9 H9 . . 119.7 ?
    C9 C10 C11 . . 119.0(6) ?
    C9 C10 H10 . . 120.5 ?
    C11 C10 H10 . . 120.5 ?
    C12 C11 C10 . . 121.3(6) ?
    C12 C11 Br1 . . 119.5(5) ?
    C10 C11 Br1 . . 119.2(5) ?
    C11 C12 C13 . . 119.5(6) ?
    C11 C12 H12 . . 120.3 ?
    C13 C12 H12 . . 120.3 ?
    C8 C13 C12 . . 120.0(6) ?
    C8 C13 H13 . . 120.0 ?
    C12 C13 H13 . . 120.0 ?
loop_
    _geom_torsion_atom_site_label_1
    _geom_torsion_atom_site_label_2
    _geom_torsion_atom_site_label_3
    _geom_torsion_atom_site_label_4
    _geom_torsion_site_symmetry_1
    _geom_torsion_site_symmetry_2
    _geom_torsion_site_symmetry_3
    _geom_torsion_site_symmetry_4
    _geom_torsion
    _geom_torsion_publ_flag
    C3 O1 C2 O4 . . . . 162.6(5) ?
    C3 O1 C2 C1 . . . . -20.6(8) ?
    C7 C1 C2 O4 . . . . -6.4(10) ?
    C4 C1 C2 O4 . . . . 167.6(6) ?
    C7 C1 C2 O1 . . . . 177.0(5) ?
    C4 C1 C2 O1 . . . . -8.9(8) ?
    C2 O1 C3 O2 . . . . 46.4(7) ?
    C2 O1 C3 C6 . . . . -75.7(7) ?
    C2 O1 C3 C5 . . . . 161.1(5) ?
    C4 O2 C3 O1 . . . . -44.9(7) ?
    C4 O2 C3 C6 . . . . 77.5(6) ?
    C4 O2 C3 C5 . . . . -159.4(5) ?
    C3 O2 C4 O3 . . . . -166.3(5) ?
    C3 O2 C4 C1 . . . . 17.6(7) ?
    C7 C1 C4 O3 . . . . 8.9(9) ?
    C2 C1 C4 O3 . . . . -165.4(6) ?
    C7 C1 C4 O2 . . . . -175.3(5) ?
    C2 C1 C4 O2 . . . . 10.3(8) ?
    C8 N1 C7 C1 . . . . -179.4(6) ?
    C2 C1 C7 N1 . . . . 2.0(10) ?
    C4 C1 C7 N1 . . . . -172.3(6) ?
    C7 N1 C8 C13 . . . . -168.0(5) ?
    C7 N1 C8 C9 . . . . 11.5(9) ?
    C13 C8 C9 C10 . . . . 2.0(9) ?
    N1 C8 C9 C10 . . . . -177.5(5) ?
    C8 C9 C10 C11 . . . . 0.1(9) ?
    C9 C10 C11 C12 . . . . -2.3(9) ?
    C9 C10 C11 Br1 . . . . 178.8(5) ?
    C10 C11 C12 C13 . . . . 2.3(9) ?
    Br1 C11 C12 C13 . . . . -178.7(4) ?
    C9 C8 C13 C12 . . . . -1.9(8) ?
    N1 C8 C13 C12 . . . . 177.6(5) ?
    C11 C12 C13 C8 . . . . -0.2(8) ?
loop_
    _geom_hbond_atom_site_label_D
    _geom_hbond_atom_site_label_H
    _geom_hbond_atom_site_label_A
    _geom_hbond_site_symmetry_A
    _geom_hbond_distance_DH
    _geom_hbond_distance_HA
    _geom_hbond_distance_DA
    _geom_hbond_angle_DHA
    N1 H1N O4 . 0.98(7) 2.06(8) 2.770(7) 128(6)
    C9 H9 O3 3_757 0.93 2.49 3.345(8) 152
data_global
_journal_date_recd_electronic     2009-08-10
_journal_date_accepted     2009-09-04
_journal_name_full     'Acta Crystallographica, Section E'
_journal_year     2009
_journal_volume     65
_journal_issue     10
_journal_page_first     o2458
_journal_page_last     o2458
_journal_paper_category     QO
_journal_coeditor_code     RK2160
_publ_contact_author_name     'Jin-Liang Yang'
_publ_contact_author_address
;
State Key Laboratory of Biotherapy
West China Hospital
Sichuan University
Chengdu 610041
China
;
_publ_contact_author_email     jlyang01@163.com
_publ_contact_author_fax     '+86-28-85164060'
_publ_contact_author_phone     '+86-28-85164059'
_publ_section_title
;
5-(4-Bromoanilinomethylene)-2,2-dimethyl-1,3-dioxane-4,6-dione
;
loop_
    _publ_author_name
    _publ_author_footnote
    _publ_author_address
    'Shi, Jian-You' .
;
Department of Medicinal Chemistry
West China School of Pharmacy
Sichuan University
Chengdu 610041
People's Republic of China
;
    'Yang, Jin-Cheng' .
;
Department of Medicinal Chemistry
West China School of Pharmacy
Sichuan University
Chengdu 610041
People's Republic of China
;
    'Yang, Jin-Liang' .
;
State Key Laboratory of Biotherapy
West China Hospital
Sichuan University
Chengdu 610041
People's Republic of China
;
