# Supplementary material for: 5-(4-Bromo­anilinomethyl­ene)-2,2-dimethyl-1,3-dioxane-4,6-dione
Source: Acta Crystallogr Sect E Struct Rep Online. 2009 Sep 12;65(Pt 10):o2458. doi: 10.1107/S1600536809035776 (PMC2970495; doi:10.1107/S1600536809035776)
Supplement: Supplementary file 2 [file e-65-o2458-Isup2.hkl]

# 
# h,k,l, Fc-squared, Fo-squared, sigma(Fo-squared) and status flag 
# 
data_I
_shelx_title ' R90621J1 in P2(1)/c' 
_shelx_refln_list_code          4 
_shelx_F_calc_maximum      158.68 
_exptl_crystal_F_000       656.00 
_reflns_d_resolution_high  0.8403 
 
loop_ 
 _symmetry_equiv_pos_as_xyz 
 'x, y, z' 
 '-x, y+1/2, -z+1/2' 
 '-x, -y, -z' 
 'x, -y-1/2, z-1/2' 
 
_cell_length_a    13.8366 
_cell_length_b    13.0194 
_cell_length_c     7.4900 
_cell_angle_alpha  90.000 
_cell_angle_beta  105.240 
_cell_angle_gamma  90.000 
 
_shelx_F_squared_multiplier     1.000 
 
loop_ 
 _refln_index_h 
 _refln_index_k 
 _refln_index_l 
 _refln_F_squared_calc 
 _refln_F_squared_meas 
 _refln_F_squared_sigma 
 _refln_observed_status 
   2   0   0      190.63      203.82     34.66 o 
   3   0   0     2734.72     2390.59     97.32 o 
   4   0   0      976.87      806.66     50.42 o 
   5   0   0      157.30      173.39     61.38 o 
   6   0   0        7.77        5.57     21.87 o 
   7   0   0     7358.56     7550.17    973.92 o 
   8   0   0     3326.30     3759.81    251.59 o 
   9   0   0     2089.56     2089.58    247.38 o 
  10   0   0     3996.34     5082.32    667.87 o 
  11   0   0     2511.30     3372.23    355.78 o 
  12   0   0     1802.12     2427.20    606.61 o 
  13   0   0      389.21      493.68    270.84 o 
  14   0   0      161.61      171.20    179.52 o 
  15   0   0        0.56       -9.09    109.17 o 
   1   1   0       12.43        5.51      3.13 o 
   2   1   0     3281.07     2757.45    102.58 o 
   3   1   0     5143.02     4149.76    152.59 o 
   4   1   0     4636.27     3751.10    150.86 o 
   5   1   0     8864.79     7433.30    316.30 o 
   6   1   0     3594.66     3476.96    124.33 o 
   7   1   0     7370.73     7792.58    215.06 o 
   8   1   0      626.24      536.37     71.02 o 
   9   1   0      129.15      110.22     73.96 o 
  10   1   0      253.37      225.58    132.83 o 
  11   1   0       15.37        5.16     62.13 o 
  12   1   0      479.13      668.21    345.00 o 
  13   1   0      840.47     1051.55    382.97 o 
  14   1   0      289.25      390.33    277.76 o 
  15   1   0      767.70      972.98    492.92 o 
   1   2   0       14.46       13.45      6.66 o 
   2   2   0       41.33       25.13      9.11 o 
   3   2   0      420.46      396.53     14.63 o 
   4   2   0      673.67      593.79     24.07 o 
   5   2   0        4.36        8.52      9.57 o 
   6   2   0      554.91      657.60     52.38 o 
   7   2   0     3967.86     4572.32    320.22 o 
   8   2   0        7.79        3.48      9.71 o 
   9   2   0       60.22       56.92     47.84 o 
  10   2   0      278.66      313.78    174.24 o 
  11   2   0      731.88      946.32    292.18 o 
  12   2   0        2.57        1.02     39.01 o 
  13   2   0       17.48        6.12     33.55 o 
  14   2   0       94.81       50.13     59.49 o 
  15   2   0        6.42        5.31     27.72 o 
   1   3   0     1648.32     1478.38     37.61 o 
   2   3   0       35.81       33.54     10.84 o 
   3   3   0        7.09        4.71      4.94 o 
   4   3   0     4458.18     3910.26    142.26 o 
   5   3   0     2676.24     2361.58    101.85 o 
   6   3   0     1538.64     1387.41     57.85 o 
   7   3   0       38.99       16.93     16.20 o 
   8   3   0        1.96        3.10     15.05 o 
   9   3   0      276.93      251.43     76.15 o 
  10   3   0      499.67      466.15    210.13 o 
  11   3   0     2009.77     2567.98    252.63 o 
  12   3   0      152.53      123.96     71.91 o 
  13   3   0      101.11       28.05     37.86 o 
  14   3   0      211.77      100.59     60.77 o 
  15   3   0      123.91       88.25     95.52 o 
   0   4   0     8448.73     8618.06    161.40 o 
   2   4   0     2502.97     2280.67     47.32 o 
   3   4   0     1973.76     1855.69     58.14 o 
   4   4   0      575.72      615.48     37.52 o 
   5   4   0      144.39      138.27     38.51 o 
   6   4   0       10.41        4.76     10.18 o 
   7   4   0     2602.44     2340.24     89.39 o 
   8   4   0     1349.41     1072.47    199.61 o 
   9   4   0     3444.82     3383.40    353.88 o 
  10   4   0     1408.24     1253.57    141.89 o 
  11   4   0     1585.33     1987.08    242.10 o 
  12   4   0      418.74      514.30    223.39 o 
  13   4   0      952.80     1280.78    284.77 o 
  14   4   0       20.29       18.15     39.04 o 
  15   4   0       45.97       23.81     55.15 o 
   1   5   0     1852.18     1951.30     34.88 o 
   2   5   0     3562.63     3959.61     68.03 o 
   3   5   0     1763.88     1588.64     50.12 o 
   4   5   0    10882.23    10466.36    252.47 o 
   5   5   0     6826.71     6254.14    312.59 o 
   6   5   0     3083.50     2574.38    271.28 o 
   7   5   0     3092.53     2614.33    360.46 o 
   8   5   0     3153.78     2641.19    353.77 o 
   9   5   0       55.39       25.83     19.76 o 
  10   5   0       78.76       42.92     26.56 o 
  11   5   0      321.58      285.21    124.56 o 
  12   5   0      400.74      355.84    155.71 o 
  13   5   0      554.16      668.25    398.13 o 
  14   5   0      481.66      564.33    338.62 o 
  15   5   0     1031.59     1758.95    246.07 o 
   0   6   0     2338.22     2496.34    129.46 o 
   1   6   0     1487.25     1574.38     62.02 o 
   2   6   0    11728.02    12975.33    335.24 o 
   3   6   0      709.91      648.11     45.83 o 
   4   6   0        4.20        5.84      8.10 o 
   5   6   0       27.56       16.03      8.27 o 
   6   6   0       38.21       12.17     11.07 o 
   7   6   0      380.64      277.81     81.81 o 
   8   6   0     2373.06     1937.30    349.62 o 
   9   6   0     2082.04     1561.23    289.53 o 
  10   6   0      989.86      609.43    201.94 o 
  11   6   0      438.69      494.04    267.22 o 
  12   6   0      269.21      224.61    127.82 o 
  13   6   0      687.91      753.83    339.40 o 
  14   6   0        1.05       -5.56     63.31 o 
   1   7   0       97.69      102.05     34.60 o 
   2   7   0     2917.66     3284.76     66.67 o 
   3   7   0        2.71        0.63      6.99 o 
   4   7   0       51.21       41.48     17.76 o 
   5   7   0        8.18        9.26     10.08 o 
   6   7   0      433.29      270.91    104.24 o 
   7   7   0      269.39      180.48     69.39 o 
   8   7   0       72.34       38.58     17.79 o 
   9   7   0        1.48        3.42      7.57 o 
  10   7   0       22.48       10.13     42.22 o 
  11   7   0        2.88       12.56     39.94 o 
  12   7   0       11.51       -5.08     43.96 o 
  13   7   0       14.42        8.06     45.04 o 
  14   7   0       11.98        9.75     33.12 o 
   0   8   0     1319.92     1602.44    112.51 o 
   1   8   0     1388.43     1710.64     53.80 o 
   2   8   0      476.50      420.76     34.94 o 
   3   8   0        3.79        4.89     10.50 o 
   4   8   0       58.76       64.64     28.97 o 
   5   8   0        5.12        3.98      5.85 o 
   6   8   0      114.15       62.41     27.80 o 
   7   8   0      353.03      400.36    183.24 o 
   8   8   0      999.46     1251.91    177.84 o 
   9   8   0      496.90      404.12    240.60 o 
  10   8   0     1365.23     1579.24    278.81 o 
  11   8   0      312.35      218.83    157.45 o 
  12   8   0       82.90       33.05     49.46 o 
  13   8   0       39.76       21.23     37.95 o 
   1   9   0       91.52       62.45     22.36 o 
   2   9   0     2008.56     2451.72    127.39 o 
   3   9   0     3052.71     3615.26    178.56 o 
   4   9   0      916.54     1015.79     88.85 o 
   5   9   0     2700.89     2822.86    248.98 o 
   6   9   0     1692.83     1760.00    151.37 o 
   7   9   0      787.77      361.64    208.27 o 
   8   9   0      973.03      956.31    228.56 o 
   9   9   0       16.54       18.28     29.31 o 
  10   9   0       74.73       54.02     52.35 o 
  11   9   0        9.12        7.99     38.39 o 
  12   9   0      289.83      212.25    167.00 o 
   0  10   0     1434.48     1860.75    383.55 o 
   1  10   0     2826.52     3327.82    474.92 o 
   2  10   0     1070.60     1145.18    126.19 o 
   3  10   0     3046.31     3830.58    160.27 o 
   4  10   0       73.04       75.47     37.74 o 
   5  10   0       13.41       -2.66     13.49 o 
   6  10   0      145.89      117.70     55.45 o 
   7  10   0      603.88      594.87    225.85 o 
   8  10   0     1027.08     1049.21    204.03 o 
   9  10   0     1539.23     1721.41    297.44 o 
  10  10   0      653.68      777.02    272.51 o 
  11  10   0      479.70      540.54    302.15 o 
  12  10   0      363.35      272.42    211.79 o 
   1  11   0      118.42       65.88     51.62 o 
   2  11   0     4362.30     5606.14    173.27 o 
   3  11   0      189.79      173.33     94.29 o 
   4  11   0       17.24        9.40     20.07 o 
   5  11   0     1875.18     2152.77    424.28 o 
   6  11   0      363.86      442.66    151.12 o 
   7  11   0      309.68      250.76    146.13 o 
   8  11   0      388.01      307.31    193.11 o 
   9  11   0       19.13       15.02     22.60 o 
  10  11   0       11.19        3.84     28.27 o 
  11  11   0        3.72       10.84     30.33 o 
   0  12   0      135.57      131.35    123.32 o 
   1  12   0        6.75        5.29     22.99 o 
   2  12   0      124.86       94.86     57.17 o 
   3  12   0        2.76        1.77     21.62 o 
   4  12   0       23.18        7.68     13.22 o 
   5  12   0      256.88      180.01     89.87 o 
   6  12   0        1.66        3.05     25.44 o 
   7  12   0        0.57        7.34     17.86 o 
   8  12   0       24.70       20.83     37.41 o 
   9  12   0        2.14       -1.14     31.67 o 
  10  12   0      109.73       61.74     81.33 o 
   1  13   0       24.14       15.47     26.46 o 
   2  13   0        2.24       11.46     19.37 o 
   3  13   0     1020.04     1080.42    256.71 o 
   4  13   0      279.12      197.32    117.31 o 
   5  13   0       25.96       29.59     56.23 o 
   6  13   0       86.56       70.44     98.72 o 
   7  13   0      221.59      155.79    134.28 o 
   8  13   0        6.30       -5.62     38.87 o 
   2  14   0      668.09      648.43    289.02 o 
   3  14   0      459.39      402.80    307.34 o 
   4  14   0      126.53       69.84     86.48 o 
   5  14   0        5.25        5.81     33.73 o 
   6  14   0      328.78      169.82    263.90 o 
   3  15   0      226.74       85.00    230.82 o 
 -16   1   1       38.17       43.83     58.18 o 
 -15   1   1       37.93       27.21     48.87 o 
 -14   1   1      581.55      513.72    260.08 o 
 -13   1   1      129.32      163.66    116.50 o 
 -12   1   1      237.44      314.60    174.09 o 
 -11   1   1     1650.55     1947.92    308.81 o 
 -10   1   1     3327.76     3858.30    367.01 o 
  -9   1   1      220.18      254.88    151.98 o 
  -8   1   1      542.40      577.85    197.22 o 
  -7   1   1      610.26      580.94    152.25 o 
  -6   1   1     3007.61     2910.29     92.45 o 
  -5   1   1       11.94        5.48      6.81 o 
  -4   1   1     1932.97     1711.10     68.48 o 
  -3   1   1     4697.24     4453.85    122.91 o 
  -2   1   1    10423.44    11085.19    326.80 o 
  -1   1   1     1173.09     1177.17     29.26 o 
   0   1   1     1223.89     1050.99     76.68 o 
   2   1   1      158.94      129.18     22.03 o 
   3   1   1     4537.65     3683.69    197.81 o 
   4   1   1      361.74      321.48     16.24 o 
   5   1   1       27.32       15.97     10.88 o 
   6   1   1     2406.34     2191.71    147.18 o 
   7   1   1     4660.35     4798.40    405.96 o 
   8   1   1      762.96      629.71     73.18 o 
   9   1   1      707.67      756.06    293.57 o 
  10   1   1     1934.81     2318.84    354.21 o 
  11   1   1       26.09       39.46     51.68 o 
  12   1   1        1.87       11.00     36.09 o 
  13   1   1      247.47      217.61    146.09 o 
  14   1   1        6.31        9.88     45.24 o 
  15   1   1       58.55       58.64     68.65 o 
 -16   2   1      725.52     1054.27    461.35 o 
 -15   2   1     1206.94     2193.40    259.45 o 
 -14   2   1      849.13     1290.78    514.27 o 
 -13   2   1      244.23      274.21    142.85 o 
 -12   2   1       15.87       11.69     27.19 o 
 -11   2   1      544.62      565.72    217.73 o 
 -10   2   1       77.26       62.99     49.01 o 
  -9   2   1     2550.89     2766.72    162.59 o 
  -8   2   1     3057.15     3216.20    124.06 o 
  -7   2   1     3331.82     2917.14    102.19 o 
  -6   2   1    14813.96    15601.81    155.98 o 
  -5   2   1    10997.71    10382.58    289.46 o 
  -4   2   1      992.84      979.60     25.10 o 
  -3   2   1     2120.95     2124.75     47.48 o 
  -2   2   1     1532.33     1393.52     66.02 o 
  -1   2   1     6179.30     5754.99    166.86 o 
   2   2   1    12406.99     7471.07    370.09 o 
   3   2   1     8964.72     7198.44    341.96 o 
   4   2   1     2658.56     2364.52    100.86 o 
   5   2   1     6554.27     5670.26    306.46 o 
   6   2   1     2841.94     2848.89    239.34 o 
   7   2   1      712.85      559.91     77.00 o 
   8   2   1      559.61      434.49     79.97 o 
   9   2   1      277.71      326.86    182.95 o 
  10   2   1      464.20      569.97    260.35 o 
  11   2   1      860.24     1107.32    380.24 o 
  12   2   1     2103.16     2801.18    382.15 o 
  13   2   1      736.91     1043.53    533.87 o 
  14   2   1      750.82     1044.32    555.70 o 
  15   2   1      570.11      754.81    362.59 o 
 -15   3   1      231.91      104.99     85.86 o 
 -14   3   1      376.81      334.87    207.97 o 
 -13   3   1     1902.38     2863.78    237.66 o 
 -12   3   1     1143.01     1346.72    170.47 o 
 -11   3   1      617.82      420.45    161.56 o 
 -10   3   1     6476.18     7204.22    525.29 o 
  -9   3   1     1664.16     2050.24    157.09 o 
  -8   3   1     1493.25     1695.66     90.58 o 
  -7   3   1       19.52       12.95     20.24 o 
  -6   3   1      431.47      399.08     41.47 o 
  -5   3   1     2105.27     1910.13     90.91 o 
  -4   3   1      913.36      867.92     22.16 o 
  -3   3   1    18859.35    21710.47    460.54 o 
  -2   3   1     6302.60     5853.68    114.87 o 
  -1   3   1     9420.01     7256.44    204.23 o 
   0   3   1    11154.96    13081.33    483.77 o 
   1   3   1     1977.63     2062.76     63.30 o 
   2   3   1     5193.56     5096.32    189.59 o 
   3   3   1      919.72      846.80     27.39 o 
   4   3   1     1879.44     1646.43     66.57 o 
   5   3   1     2098.14     1665.10    294.96 o 
   6   3   1      313.91      163.06     60.69 o 
   7   3   1     5781.04     5628.29    553.76 o 
   8   3   1     4328.40     4700.93    335.90 o 
   9   3   1     2168.68     2585.13    305.15 o 
  10   3   1     2917.01     3748.76    264.44 o 
  11   3   1       13.22        8.66     23.40 o 
  12   3   1      808.68     1064.04    409.29 o 
  13   3   1        2.56       -4.45     63.10 o 
  14   3   1        6.66       -5.64     65.24 o 
 -15   4   1      255.36      212.19    177.45 o 
 -14   4   1       84.74       44.14     48.87 o 
 -13   4   1       19.99        2.72     23.96 o 
 -12   4   1      320.43      243.85    118.04 o 
 -11   4   1      117.62       70.86     42.74 o 
 -10   4   1       25.04       16.23     19.16 o 
  -9   4   1      922.10     1025.33    106.08 o 
  -8   4   1     1650.25     1759.08    107.84 o 
  -7   4   1     2093.92     2178.65     93.03 o 
  -6   4   1     2162.28     2439.63     69.32 o 
  -5   4   1     1556.56     1419.08     49.11 o 
  -4   4   1      240.35      282.53     20.85 o 
  -3   4   1     7221.47     6992.45    170.89 o 
  -2   4   1       23.15       13.14      6.92 o 
  -1   4   1     3777.06     3458.95    132.88 o 
   0   4   1       47.48       70.37     15.85 o 
   1   4   1       82.21       54.14     15.43 o 
   2   4   1     5504.11     3303.23    121.88 o 
   3   4   1     2351.67     2336.20     47.28 o 
   4   4   1      271.83      239.67     49.79 o 
   5   4   1     5171.64     5424.07    173.39 o 
   6   4   1     1130.95      803.79    149.76 o 
   7   4   1       17.86        5.41      9.84 o 
   8   4   1       26.04       11.66     12.02 o 
   9   4   1        0.95       -2.54     18.86 o 
  10   4   1      632.71      418.69    135.88 o 
  11   4   1      268.82      229.21    141.78 o 
  12   4   1       30.05       18.65     18.95 o 
  13   4   1      198.52      189.89    116.47 o 
  14   4   1      410.02      365.42    253.42 o 
 -15   5   1       31.09       -7.28     64.77 o 
 -14   5   1       53.15       37.08     55.14 o 
 -13   5   1       14.15       19.04     28.15 o 
 -12   5   1      360.55      259.61    142.07 o 
 -11   5   1     1590.58     1959.44    228.36 o 
 -10   5   1       24.31       15.79     29.32 o 
  -9   5   1        7.81        6.30     26.26 o 
  -8   5   1       63.01       51.68     30.64 o 
  -7   5   1       93.54       48.11     33.42 o 
  -6   5   1      622.08      774.91     38.74 o 
  -5   5   1      142.30      120.62     37.28 o 
  -4   5   1      201.50      230.47     21.27 o 
  -3   5   1      523.89      517.82     24.75 o 
  -2   5   1      683.69      672.59     20.38 o 
  -1   5   1       55.06       54.63     18.16 o 
   0   5   1      444.44      486.79     25.65 o 
   1   5   1      542.97      552.85     19.73 o 
   2   5   1        9.76        6.00      6.73 o 
   3   5   1      444.99      457.64     40.30 o 
   4   5   1     2613.77     2894.22     89.14 o 
   5   5   1     2158.05     2579.04     99.67 o 
   6   5   1      216.47      215.13    108.87 o 
   7   5   1      179.70      165.98     73.58 o 
   8   5   1        4.46        3.29      5.05 o 
   9   5   1       74.31       38.86     18.41 o 
  10   5   1       15.95       13.69     20.16 o 
  11   5   1      196.71      173.66     92.53 o 
  12   5   1      242.76      143.13    103.71 o 
  13   5   1        7.60        6.95     34.69 o 
  14   5   1        2.37      -11.27     63.54 o 
 -15   6   1      424.54      430.48    287.56 o 
 -14   6   1      423.73      467.44    289.82 o 
 -13   6   1      148.27      136.98     91.40 o 
 -12   6   1       44.06       22.16     19.94 o 
 -11   6   1       42.78       21.37     26.98 o 
 -10   6   1     1432.87     1362.79    153.53 o 
  -9   6   1      180.95       87.75     45.36 o 
  -8   6   1     1126.22      961.99    104.49 o 
  -7   6   1     3176.17     3381.42    169.29 o 
  -6   6   1     2151.21     2133.69     92.72 o 
  -5   6   1      880.11      898.78     37.86 o 
  -4   6   1     3002.23     3296.98     99.82 o 
  -3   6   1      491.35      439.67     28.94 o 
  -2   6   1      754.07      813.35     23.98 o 
  -1   6   1      482.92      482.45     18.44 o 
   0   6   1       71.98       60.61     22.16 o 
   1   6   1     2744.50     3133.51     59.83 o 
   2   6   1     7749.44     7700.02    309.44 o 
   3   6   1      420.56      249.76     65.43 o 
   4   6   1     1920.20     2141.96    110.39 o 
   5   6   1     1063.68     1137.58     76.98 o 
   6   6   1     1267.56     1549.96    113.51 o 
   7   6   1      498.04      605.89    123.55 o 
   8   6   1        2.72       15.11     21.95 o 
   9   6   1      186.28      187.59     83.75 o 
  10   6   1       41.76        5.14     38.72 o 
  11   6   1      658.11      673.87    296.39 o 
  12   6   1      615.76      493.06    281.87 o 
  13   6   1      444.49      493.63    328.88 o 
  14   6   1      363.91      326.63    247.42 o 
 -14   7   1      167.46      133.06    102.89 o 
 -13   7   1      870.40      906.39    330.80 o 
 -12   7   1     1176.52     1413.25    331.37 o 
 -11   7   1     1673.64     1502.97    266.44 o 
 -10   7   1     1484.06     1357.09    158.74 o 
  -9   7   1      952.52      890.20     84.44 o 
  -8   7   1      556.85      493.44    124.78 o 
  -7   7   1      757.96      709.34     61.63 o 
  -6   7   1      615.66      588.90     43.05 o 
  -5   7   1      261.17      250.97     31.40 o 
  -4   7   1     5323.14     5321.44    189.30 o 
  -3   7   1     4221.73     4550.65     93.48 o 
  -2   7   1      969.60     1016.32     84.25 o 
  -1   7   1     9835.24    11949.75    508.71 o 
   0   7   1     6866.23     7972.52    383.29 o 
   1   7   1     2055.06     2293.58     58.28 o 
   2   7   1       26.53        9.86      9.54 o 
   3   7   1     1812.50     1667.84    177.73 o 
   4   7   1      791.73      807.00     96.00 o 
   5   7   1      739.68      883.62     83.43 o 
   6   7   1     1413.27     1480.42    166.12 o 
   7   7   1     1827.78     1931.19    260.86 o 
   8   7   1     2466.45     2640.12    396.66 o 
   9   7   1     2176.81     2893.60    298.56 o 
  10   7   1      514.65      604.91    250.51 o 
  11   7   1     1229.38     1637.73    306.28 o 
  12   7   1        2.88        3.61     32.38 o 
  13   7   1       37.22       20.27     58.62 o 
 -13   8   1      187.12      112.10     81.25 o 
 -12   8   1       31.42       23.07     44.17 o 
 -11   8   1      161.59       91.08     78.10 o 
 -10   8   1      106.87       75.63     42.31 o 
  -9   8   1       36.93       14.34     27.26 o 
  -8   8   1     6554.59     7146.36    168.39 o 
  -7   8   1     2197.90     1952.49    195.20 o 
  -6   8   1     1437.31     1474.40     87.89 o 
  -5   8   1     2376.65     2571.84    137.65 o 
  -4   8   1     1367.14     1330.11     59.10 o 
  -3   8   1      671.53      712.53     39.97 o 
  -2   8   1      564.67      592.07     42.84 o 
  -1   8   1     1121.32     1252.97     56.61 o 
   0   8   1      992.42     1093.76     47.11 o 
   1   8   1      309.54      345.40     31.64 o 
   2   8   1     4735.11     5395.51    171.05 o 
   3   8   1     2394.81     2433.79    259.74 o 
   4   8   1     3548.72     2886.02    623.47 o 
   5   8   1     2234.34     2372.11    216.82 o 
   6   8   1      945.73      930.77    142.28 o 
   7   8   1      789.42      925.10    138.83 o 
   8   8   1      156.23       97.37     63.23 o 
   9   8   1     1896.93     1896.36    338.79 o 
  10   8   1       12.43        6.73     42.40 o 
  11   8   1       43.81       35.24     45.63 o 
  12   8   1      584.71      667.01    460.36 o 
  13   8   1      500.85      479.26    270.15 o 
 -13   9   1      427.59      274.08    210.24 o 
 -12   9   1       85.91       63.46     49.58 o 
 -11   9   1      543.91      448.54    260.52 o 
 -10   9   1       14.87       -4.12     38.63 o 
  -9   9   1      165.00       70.61     42.57 o 
  -8   9   1     1060.74      736.14    124.45 o 
  -7   9   1       10.81        9.67     16.15 o 
  -6   9   1       19.26       11.21     12.93 o 
  -5   9   1     1371.53     1411.97    128.19 o 
  -4   9   1      110.72      123.12     48.44 o 
  -3   9   1      204.37      229.46     49.90 o 
  -2   9   1       75.58       75.07     34.17 o 
  -1   9   1     3177.23     3282.74    240.60 o 
   0   9   1     1074.06     1130.89     91.44 o 
   1   9   1     1374.11     1496.30     87.27 o 
   2   9   1      629.10      661.55     55.67 o 
   3   9   1      261.59      247.30     51.55 o 
   4   9   1      233.88      190.48     48.90 o 
   5   9   1       32.75       12.78     21.89 o 
   6   9   1       96.34       81.23     47.89 o 
   7   9   1      683.45      911.66    158.61 o 
   8   9   1      105.74       83.37     53.84 o 
   9   9   1      101.58       94.17     56.59 o 
  10   9   1      757.77      804.10    363.52 o 
  11   9   1       32.57       38.77     63.62 o 
  12   9   1       51.64       36.20     45.64 o 
 -12  10   1        3.05        8.94     38.12 o 
 -11  10   1       27.31       24.13     35.09 o 
 -10  10   1       35.66       10.10     23.70 o 
  -9  10   1       70.80       32.46     33.85 o 
  -8  10   1      180.22       85.29     60.86 o 
  -7  10   1       93.09       42.63     27.21 o 
  -6  10   1       17.98        3.21     21.26 o 
  -5  10   1      253.39      192.25     87.43 o 
  -4  10   1       27.38       10.93     13.21 o 
  -3  10   1      130.14      131.04     50.92 o 
  -2  10   1       79.23       81.60     37.62 o 
  -1  10   1       74.76       65.93     28.63 o 
   0  10   1        0.32        1.91      8.61 o 
   1  10   1      221.20      194.93     62.31 o 
   2  10   1        0.77        2.16     10.97 o 
   3  10   1       14.82       11.26     11.34 o 
   4  10   1      199.81      162.73     76.85 o 
   5  10   1       59.29       36.17     26.27 o 
   6  10   1        4.63        2.89     19.48 o 
   7  10   1       11.45        6.95     24.58 o 
   8  10   1      222.96      152.63     73.30 o 
   9  10   1      404.45      279.55    148.28 o 
  10  10   1       56.93       51.83     45.87 o 
  11  10   1       27.96       23.03     46.08 o 
 -11  11   1      326.71      162.34    186.61 o 
 -10  11   1      178.34      112.42    121.48 o 
  -9  11   1      570.68      503.51    384.19 o 
  -8  11   1      189.49      186.71    141.37 o 
  -7  11   1        4.55       -0.48     27.61 o 
  -6  11   1       40.25       26.86     20.97 o 
  -5  11   1       14.59        8.47     12.62 o 
  -4  11   1       10.45        6.80     15.25 o 
  -3  11   1     1973.82     1985.63    386.76 o 
  -2  11   1     3680.62     5508.41    652.46 o 
  -1  11   1       16.41       10.09     13.00 o 
   0  11   1      558.16      533.76     56.39 o 
   1  11   1      360.84      495.58    100.15 o 
   2  11   1     3463.06     3751.05    293.75 o 
   3  11   1      486.45      528.80    136.75 o 
   4  11   1      202.29      168.58    103.47 o 
   5  11   1      378.62      334.54    139.43 o 
   6  11   1       23.39       18.95     21.34 o 
   7  11   1      302.28      334.07    153.94 o 
   8  11   1      357.75      369.08    210.36 o 
   9  11   1      856.67      913.00    395.65 o 
  10  11   1      311.79      217.34    187.76 o 
 -10  12   1        4.59        7.51     36.33 o 
  -9  12   1      956.67      959.05    562.27 o 
  -8  12   1     1235.79     1174.19    420.43 o 
  -7  12   1      420.38      469.66    269.15 o 
  -6  12   1      837.03      910.60    351.02 o 
  -5  12   1     1965.80     2069.40    274.42 o 
  -4  12   1      445.53      422.65    137.73 o 
  -3  12   1      160.31       75.19     64.39 o 
  -2  12   1      144.01      126.54     91.01 o 
  -1  12   1      340.57      284.70    137.53 o 
   0  12   1      370.42      417.61     81.05 o 
   1  12   1      196.35      228.89    113.19 o 
   2  12   1      593.22      672.20    184.83 o 
   3  12   1     1820.14     2317.17    273.60 o 
   4  12   1     1263.36     1476.97    187.18 o 
   5  12   1     2244.55     2571.17    234.89 o 
   6  12   1       68.02       45.13     33.71 o 
   7  12   1       72.83       39.57     28.80 o 
   8  12   1       89.87       40.66     32.97 o 
   9  12   1       72.69       37.35     42.99 o 
  -8  13   1       40.78       31.40     47.77 o 
  -7  13   1        2.76        2.49     37.16 o 
  -6  13   1      139.01      129.35    176.58 o 
  -5  13   1       51.34       24.02     42.08 o 
  -4  13   1     1109.76     1304.30    435.85 o 
  -3  13   1      229.69      192.27    144.51 o 
  -2  13   1     1653.69     1456.68    294.02 o 
  -1  13   1      600.49      539.59    171.18 o 
   0  13   1     1011.20      808.39    276.75 o 
   1  13   1      247.32      284.89    136.70 o 
   2  13   1      108.33       89.01     65.19 o 
   3  13   1        4.55        8.75     19.06 o 
   4  13   1       76.92       47.38     37.32 o 
   5  13   1      210.29      115.35     80.59 o 
   6  13   1       36.15       17.88     27.40 o 
   7  13   1      369.28      314.30    208.14 o 
  -7  14   1       29.58       27.33     50.87 o 
  -6  14   1       77.85       37.87     85.73 o 
  -5  14   1      309.33      183.08    266.28 o 
  -4  14   1       13.02        1.77     44.10 o 
  -3  14   1        1.11        3.87     24.21 o 
  -2  14   1        4.05        2.62     32.74 o 
  -1  14   1       18.96        4.27     46.77 o 
   0  14   1        1.91        8.39     36.18 o 
   1  14   1       75.05       28.87     38.68 o 
   2  14   1      351.53      272.47    171.21 o 
   3  14   1       51.02       17.16     50.54 o 
   4  14   1        4.41        7.99     49.52 o 
   5  14   1      491.70      219.02    396.19 o 
   6  14   1       22.11        4.04     55.03 o 
  -4  15   1       10.45       -3.32    172.16 o 
  -1  15   1       83.35       54.48     84.04 o 
   0  15   1        9.88        4.02     35.75 o 
   1  15   1      227.68       76.91    133.54 o 
   2  15   1        2.18       14.30     40.50 o 
   3  15   1        0.61       12.97     49.33 o 
 -16   0   2      390.96      404.50    388.98 o 
 -15   0   2      544.85      732.50    423.09 o 
 -14   0   2     1753.55     3199.36    462.86 o 
 -13   0   2     2643.28     4992.43    578.33 o 
 -12   0   2     1703.23     2312.59    325.40 o 
 -11   0   2     2362.38     3362.58    453.31 o 
 -10   0   2      555.44      581.54    250.19 o 
  -9   0   2       33.60       31.23     30.47 o 
  -8   0   2        8.54       20.52     36.47 o 
  -7   0   2     4741.21     5502.74    207.66 o 
  -6   0   2    11918.46    12302.54    249.82 o 
  -5   0   2    11031.42    11026.41    218.37 o 
  -4   0   2    15301.42    12266.62   1338.36 o 
  -3   0   2    15581.42    16503.73   1089.01 o 
  -2   0   2      128.08      167.85     17.63 o 
   2   0   2        5.18        8.84      9.18 o 
   3   0   2       40.07       14.70     14.22 o 
   4   0   2     2415.83     2320.40    104.03 o 
   5   0   2     4255.20     4085.20    369.37 o 
   6   0   2     2154.98     2225.03    110.08 o 
   8   0   2     1518.37     1984.78    256.29 o 
   9   0   2      895.71     1140.22    330.66 o 
  10   0   2     1499.80     1807.57    341.34 o 
  11   0   2      477.57      457.45    416.97 o 
  12   0   2      185.98      141.65    159.47 o 
  13   0   2      258.78      169.32    259.74 o 
  14   0   2      159.94      135.41    172.13 o 
 -16   1   2      509.69      592.53    296.70 o 
 -15   1   2      338.98      364.82    226.71 o 
 -14   1   2        1.73        8.72     51.28 o 
 -13   1   2       30.04       19.35     35.79 o 
 -12   1   2      134.88       67.08     52.47 o 
 -11   1   2      833.67      940.38    209.05 o 
 -10   1   2      558.41      470.50    195.28 o 
  -9   1   2     3890.29     4463.38    159.47 o 
  -8   1   2     7317.34     8002.82    226.05 o 
  -7   1   2     4938.38     5395.80    138.96 o 
  -6   1   2      827.10      724.24     54.48 o 
  -5   1   2      914.37      866.62     39.26 o 
  -4   1   2       73.05       82.36     27.00 o 
  -3   1   2      461.61      439.26     15.46 o 
  -2   1   2      276.65      257.73     12.39 o 
  -1   1   2     3175.62     3097.54     64.32 o 
   0   1   2      156.07      137.53     18.58 o 
   2   1   2     5683.72     4954.60    168.16 o 
   3   1   2     2979.15     2599.48    132.72 o 
   4   1   2     1564.64     1443.37    109.15 o 
   5   1   2     2507.12     2207.70    103.24 o 
   6   1   2      233.28      242.71     82.61 o 
   7   1   2      337.21      262.76     78.64 o 
   8   1   2     1477.02     1482.76    140.41 o 
   9   1   2      715.11      704.23    170.07 o 
  10   1   2     1441.73     1613.30    276.24 o 
  11   1   2      134.99      151.58    117.73 o 
  12   1   2      926.55     1163.74    445.42 o 
  13   1   2      530.55      669.14    350.30 o 
  14   1   2      119.76      122.93     92.85 o 
 -16   2   2       38.84       13.20     40.65 o 
 -15   2   2      100.22       49.50     47.42 o 
 -14   2   2      269.43      174.76    123.36 o 
 -13   2   2       94.66       29.60     39.20 o 
 -12   2   2      851.14      939.94    256.07 o 
 -11   2   2      327.49      278.19    151.53 o 
 -10   2   2       10.42        8.85     30.25 o 
  -9   2   2       33.48       20.80     22.04 o 
  -8   2   2      615.11      657.71    112.81 o 
  -7   2   2        3.17        0.17     16.76 o 
  -6   2   2     5002.27     5190.04    266.41 o 
  -5   2   2        6.46        9.93      8.74 o 
  -4   2   2     1001.03      968.23     27.91 o 
  -3   2   2      113.92      125.23     16.97 o 
  -2   2   2     1909.45     1883.99     33.73 o 
  -1   2   2       89.98      135.02     18.32 o 
   1   2   2     7236.23     7388.74    223.21 o 
   2   2   2      148.25      127.19     22.44 o 
   3   2   2      135.31      142.32     31.19 o 
   4   2   2       38.74       15.32      9.23 o 
   5   2   2      124.86       61.05     33.77 o 
   6   2   2     1037.64      916.65     44.35 o 
   7   2   2      630.29      608.24     83.51 o 
   8   2   2       85.49       35.20     25.47 o 
   9   2   2       41.05       18.27     21.53 o 
  10   2   2      269.89      274.49    147.39 o 
  11   2   2       94.19       25.32     36.10 o 
  12   2   2        3.61       -0.20     44.90 o 
  13   2   2       17.41       12.27     30.54 o 
  14   2   2       46.90       18.39     39.67 o 
 -16   3   2      136.44       77.98     62.51 o 
 -15   3   2       86.08       75.95     48.49 o 
 -14   3   2        9.96       -2.07     49.63 o 
 -13   3   2       78.43       31.14     44.79 o 
 -12   3   2      616.94      566.44    270.44 o 
 -11   3   2       29.17       11.38     31.02 o 
 -10   3   2     2337.87     2563.47    283.10 o 
  -9   3   2      369.30      408.99    139.28 o 
  -8   3   2     1221.82     1338.50    110.83 o 
  -7   3   2      551.20      657.63     66.61 o 
  -6   3   2      219.33      210.13     57.24 o 
  -5   3   2       47.34       55.00     22.68 o 
  -4   3   2      156.56      180.78     20.24 o 
  -3   3   2        9.78       10.79      6.45 o 
  -2   3   2       46.84       44.24     15.91 o 
  -1   3   2       13.57       12.41      7.32 o 
   0   3   2      447.82      385.64     21.18 o 
   1   3   2     3010.97     3187.16     73.83 o 
   2   3   2      982.86      985.59     64.33 o 
   3   3   2        7.58        1.56      8.30 o 
   4   3   2     3874.38     2925.75    440.23 o 
   5   3   2      233.31      204.00     42.55 o 
   6   3   2       47.84       23.95     15.40 o 
   7   3   2      431.28      325.53     77.65 o 
   8   3   2        3.94        7.17     14.31 o 
   9   3   2        5.78        9.73     16.96 o 
  10   3   2      342.38      430.58    185.88 o 
  11   3   2      736.20      888.50    325.95 o 
  12   3   2       90.60       46.09     45.85 o 
  13   3   2        8.59       11.76     42.94 o 
  14   3   2      303.09      316.15    202.09 o 
 -15   4   2      296.54      208.04    151.49 o 
 -14   4   2     1068.65     1459.99    560.55 o 
 -13   4   2     2223.98     3390.03    281.95 o 
 -12   4   2      867.34     1170.92    325.54 o 
 -11   4   2      355.31      351.08    167.68 o 
 -10   4   2     1564.22     1949.41    287.89 o 
  -9   4   2       67.58       66.71     43.85 o 
  -8   4   2      192.13      151.40     71.72 o 
  -7   4   2       65.61       54.51     28.48 o 
  -6   4   2     2278.24     2339.31     67.80 o 
  -5   4   2     1882.08     1858.86     82.21 o 
  -4   4   2     5314.95     5346.80    135.11 o 
  -3   4   2    12400.66    12330.11    418.64 o 
  -2   4   2     7574.52     7795.76    176.16 o 
  -1   4   2     1261.52     1417.94     85.04 o 
   0   4   2     3013.08     2632.70    121.96 o 
   1   4   2      825.62      812.18     55.41 o 
   2   4   2       88.29       78.56     30.89 o 
   3   4   2     1060.71      867.71    147.88 o 
   4   4   2     2283.77     2093.97    200.24 o 
   5   4   2      550.41      435.38     87.84 o 
   6   4   2     3457.11     4182.59    321.86 o 
   7   4   2     1805.73     1709.35    329.19 o 
   8   4   2     2558.97     3212.92    480.40 o 
   9   4   2      843.31      613.15    167.91 o 
  10   4   2      463.60      492.32    211.10 o 
  11   4   2      154.41       74.01     64.19 o 
  12   4   2       59.88       38.28     45.72 o 
  13   4   2       19.32       16.12     67.25 o 
 -15   5   2      368.88      349.81    250.90 o 
 -14   5   2       26.93       15.91     38.90 o 
 -13   5   2        0.67        2.71     36.18 o 
 -12   5   2      305.24      307.93    140.77 o 
 -11   5   2       77.72       41.83     35.28 o 
 -10   5   2     2751.51     3405.84    358.17 o 
  -9   5   2     3620.76     4220.97    328.38 o 
  -8   5   2     5308.50     6246.51    480.18 o 
  -7   5   2     2637.48     3014.96    139.47 o 
  -6   5   2     3427.13     3696.71    138.57 o 
  -5   5   2     2864.45     3077.79     86.68 o 
  -4   5   2      226.35      208.15     23.63 o 
  -3   5   2      499.06      444.32     36.24 o 
  -2   5   2      496.89      648.40     35.06 o 
  -1   5   2     5480.34     4540.87    466.11 o 
   0   5   2     7438.42     6853.26    378.07 o 
   1   5   2     3369.42     3101.38    200.24 o 
   2   5   2     7103.56     7720.42    230.43 o 
   3   5   2     6218.90     6830.46    385.64 o 
   4   5   2     4490.18     5222.06    156.42 o 
   5   5   2      306.69      294.73     97.99 o 
   6   5   2      110.52       95.71     49.80 o 
   7   5   2      118.80       75.10     43.80 o 
   8   5   2      126.65       91.86     60.18 o 
   9   5   2     1401.98     1425.53    277.73 o 
  10   5   2      875.12     1320.42    343.26 o 
  11   5   2     1288.61     1786.17    344.67 o 
  12   5   2      755.20     1031.94    378.20 o 
  13   5   2      151.67      249.69    152.79 o 
 -15   6   2      353.58      305.01    238.52 o 
 -14   6   2      483.00      438.99    297.88 o 
 -13   6   2     1062.57     1497.96    547.41 o 
 -12   6   2      189.86      130.97     73.04 o 
 -11   6   2      724.49      788.03    240.47 o 
 -10   6   2      220.15      125.89     66.09 o 
  -9   6   2     2275.82     2257.25    244.16 o 
  -8   6   2      218.22      177.34     83.70 o 
  -7   6   2     1328.71     1394.84     96.85 o 
  -6   6   2     2673.01     2894.71    130.10 o 
  -5   6   2     1934.93     2041.19    105.17 o 
  -4   6   2       64.74       44.06     18.42 o 
  -3   6   2     7888.57     9380.13    663.01 o 
  -2   6   2     3042.66     3383.30    265.74 o 
  -1   6   2     2014.75     1940.75     72.74 o 
   0   6   2      542.34      473.72     30.06 o 
   1   6   2      969.08      966.51     32.65 o 
   2   6   2        4.28        2.66      7.00 o 
   3   6   2     1455.97     1717.68     71.53 o 
   4   6   2      778.95      836.46     83.09 o 
   5   6   2     1094.85     1254.99    112.36 o 
   6   6   2      679.84      854.50    161.94 o 
   7   6   2     3194.30     3926.80    430.35 o 
   8   6   2     1102.31     1224.11    188.48 o 
   9   6   2     1144.96     1621.85    362.01 o 
  10   6   2       34.72       25.60     34.97 o 
  11   6   2        1.46        4.68     28.85 o 
  12   6   2       37.91       14.51     34.82 o 
  13   6   2       36.15       12.41     48.67 o 
 -14   7   2      123.31      103.48     72.99 o 
 -13   7   2        0.79        0.87     43.49 o 
 -12   7   2      175.31       81.62     47.11 o 
 -11   7   2      274.91      228.49    109.83 o 
 -10   7   2      134.48       91.35     45.56 o 
  -9   7   2      412.03      301.48    132.85 o 
  -8   7   2      412.16      406.44    145.38 o 
  -7   7   2      282.83      216.29     73.58 o 
  -6   7   2       60.50       30.92     21.27 o 
  -5   7   2        6.51       -0.16      8.09 o 
  -4   7   2        7.49        4.23      5.00 o 
  -3   7   2       72.34       60.84     34.22 o 
  -2   7   2       76.16       99.35     56.05 o 
  -1   7   2      995.99      918.09     99.01 o 
   0   7   2       24.47       19.66     10.15 o 
   1   7   2      783.82      797.74     33.96 o 
   2   7   2      279.54      256.97     31.96 o 
   3   7   2       43.96       36.27     21.57 o 
   4   7   2       14.14        5.97     17.79 o 
   5   7   2       34.87       31.81     30.23 o 
   6   7   2       27.94       33.22     29.52 o 
   7   7   2        1.20        7.67     22.41 o 
   8   7   2       23.67       12.70     30.12 o 
   9   7   2        0.44        3.31     31.04 o 
  10   7   2      313.13      255.01    130.25 o 
  11   7   2        9.85       12.64     32.32 o 
  12   7   2       17.50       18.61     48.39 o 
 -14   8   2      162.00       76.76     58.42 o 
 -13   8   2      238.97      117.69     88.61 o 
 -12   8   2      183.20      129.04     76.97 o 
 -11   8   2      794.59      704.20    176.21 o 
 -10   8   2       52.78       19.06     28.34 o 
  -9   8   2       17.44        9.11     17.03 o 
  -8   8   2     1018.86      917.62     83.39 o 
  -7   8   2        0.82       -1.34     11.73 o 
  -6   8   2      185.72      113.58     48.97 o 
  -5   8   2      524.35      488.14     45.22 o 
  -4   8   2      411.20      480.82     78.70 o 
  -3   8   2     1772.76     1923.55    126.24 o 
  -2   8   2      254.61      346.44     69.81 o 
  -1   8   2      996.77      943.93     99.15 o 
   0   8   2      161.26      203.56     33.59 o 
   1   8   2      355.95      338.72     29.98 o 
   2   8   2      715.41      693.87     43.15 o 
   3   8   2       79.74       53.98     21.97 o 
   4   8   2       21.10       19.80     23.29 o 
   5   8   2      461.27      591.18    147.21 o 
   6   8   2      305.79      368.35    162.53 o 
   7   8   2      910.00     1222.87    238.84 o 
   8   8   2        5.17        4.54     30.06 o 
   9   8   2       34.86       26.88     27.39 o 
  10   8   2      496.08      553.87    257.93 o 
  11   8   2        2.66        7.20     37.76 o 
  12   8   2       13.12      -12.12     62.55 o 
 -13   9   2       28.15       27.71     69.97 o 
 -12   9   2       60.00       89.23    114.26 o 
 -11   9   2      592.59      437.32    261.30 o 
 -10   9   2      334.34      198.30     99.25 o 
  -9   9   2     1472.73     1493.68    171.37 o 
  -8   9   2     1167.15      972.97    113.10 o 
  -7   9   2     1360.56     1328.98    169.40 o 
  -6   9   2     1165.85     1086.37    175.75 o 
  -5   9   2     1435.30     1422.46    137.67 o 
  -4   9   2      133.04      128.55     65.25 o 
  -3   9   2      188.03      202.51    106.12 o 
  -2   9   2      511.24      580.70     99.51 o 
  -1   9   2     2258.37     1999.45    200.52 o 
   0   9   2      615.23      548.12     72.28 o 
   1   9   2      418.05      445.22     60.77 o 
   2   9   2     5853.86     5967.44    326.24 o 
   3   9   2     1878.75     1387.57    280.06 o 
   4   9   2      590.00      561.47     98.09 o 
   5   9   2      855.32      905.49    135.00 o 
   6   9   2       10.07        8.54     23.01 o 
   7   9   2        0.08        2.14     20.57 o 
   8   9   2       22.02        2.92     25.92 o 
   9   9   2      694.22      799.71    343.35 o 
  10   9   2      294.71      317.52    177.78 o 
  11   9   2      411.06      388.79    255.43 o 
 -12  10   2      423.31      356.95    332.46 o 
 -11  10   2      306.16      214.31    274.49 o 
 -10  10   2     1392.02     1383.33    637.00 o 
  -9  10   2       49.85       10.80     33.21 o 
  -8  10   2        4.28        6.11     28.38 o 
  -7  10   2      581.97      538.47    245.25 o 
  -6  10   2     1149.74     1179.15    172.71 o 
  -5  10   2     1133.38     1401.56    175.28 o 
  -4  10   2     2058.42     2872.68    250.11 o 
  -3  10   2     1148.80     1558.03    325.35 o 
  -2  10   2     2230.22     2952.40    402.21 o 
  -1  10   2     2812.03     2398.84    179.25 o 
   0  10   2      449.54      410.53     48.44 o 
   1  10   2        6.69        2.20      9.12 o 
   2  10   2      287.44      202.82    104.95 o 
   3  10   2      209.54      134.77     59.83 o 
   4  10   2     1813.32     2110.03    183.24 o 
   5  10   2      288.95      342.83    155.53 o 
   6  10   2     1594.47     2029.88    265.14 o 
   7  10   2     1152.55     1204.61    193.31 o 
   8  10   2     1511.61     2261.42    261.00 o 
   9  10   2      103.61       73.91     46.90 o 
  10  10   2      100.45      124.50     78.75 o 
 -11  11   2      379.31      289.98    296.82 o 
 -10  11   2      147.00      109.10    110.62 o 
  -9  11   2       58.70      102.83     97.02 o 
  -8  11   2     1063.20      979.54    414.92 o 
  -7  11   2      255.22      241.71    139.62 o 
  -6  11   2      621.91      695.55    141.13 o 
  -5  11   2      954.48      857.81    213.44 o 
  -4  11   2      517.49      482.69    169.83 o 
  -3  11   2       90.05       74.36     54.15 o 
  -2  11   2       40.89       29.28     41.73 o 
  -1  11   2     2461.65     2226.31    335.39 o 
   0  11   2      166.38       98.14     64.19 o 
   1  11   2      760.48      925.22    114.48 o 
   2  11   2     2743.06     3036.95    552.51 o 
   3  11   2       54.76       22.27     24.41 o 
   4  11   2      237.02      204.98     90.17 o 
   5  11   2      662.24      730.33    207.58 o 
   6  11   2       15.69       13.39     24.76 o 
   7  11   2       23.46       10.01     23.60 o 
   8  11   2        8.66       -0.47     36.08 o 
   9  11   2      142.27       82.30     62.24 o 
 -10  12   2        0.86       16.52     42.42 o 
  -9  12   2       11.65        6.86     27.78 o 
  -8  12   2       66.46       42.92     64.00 o 
  -7  12   2       30.98       11.67     32.01 o 
  -6  12   2       80.37       78.04     63.93 o 
  -5  12   2       15.48        6.85     18.15 o 
  -4  12   2        6.97        0.63     36.26 o 
  -3  12   2      435.36      448.93    147.81 o 
  -2  12   2      293.29      238.93    188.91 o 
  -1  12   2       96.70       57.67     63.78 o 
   0  12   2       13.21       15.59     35.72 o 
   1  12   2       51.23       20.69     28.26 o 
   2  12   2        7.21        7.58     23.37 o 
   3  12   2      258.57      212.91    113.02 o 
   4  12   2        1.41        5.33     21.12 o 
   5  12   2        2.09        6.69     17.58 o 
   6  12   2       38.48       16.19     26.00 o 
   7  12   2        1.78        1.98     30.04 o 
   8  12   2        2.76       10.47     24.92 o 
  -8  13   2      114.78       70.31    116.92 o 
  -7  13   2      234.21      175.61    241.34 o 
  -6  13   2       72.03       32.53     56.08 o 
  -5  13   2      171.53      103.66    101.69 o 
  -4  13   2      643.44      493.59    269.05 o 
  -3  13   2       33.74       17.72     33.55 o 
  -2  13   2      982.37      827.33    335.72 o 
  -1  13   2        1.25        4.53     25.70 o 
   0  13   2       37.00       21.80     29.63 o 
   1  13   2      132.16      104.89     97.49 o 
   2  13   2       66.31       30.34     40.98 o 
   3  13   2      869.79      715.58    223.70 o 
   4  13   2      152.08       86.60     57.66 o 
   5  13   2        4.05       -6.26     43.88 o 
   6  13   2        0.31       -9.66     48.22 o 
  -6  14   2      192.77       81.89    122.95 o 
  -5  14   2      312.46      379.53    309.96 o 
  -4  14   2      416.77      543.60    346.32 o 
  -3  14   2      668.63      569.75    242.63 o 
  -2  14   2      267.83      174.06    316.96 o 
  -1  14   2      591.11      645.01    258.37 o 
   0  14   2      124.96       61.64     59.51 o 
   1  14   2       87.37       23.76     32.71 o 
   2  14   2       15.64        5.26     29.79 o 
   3  14   2        8.91        6.42     16.61 o 
   4  14   2      134.15       67.68     54.95 o 
  -2  15   2       23.21       16.46     40.22 o 
  -1  15   2       78.39       38.72     58.21 o 
   0  15   2      798.37      862.62    309.30 o 
 -16   1   3      217.45      104.38     69.90 o 
 -15   1   3      675.09      502.11    241.47 o 
 -14   1   3      460.34      403.51    211.24 o 
 -13   1   3      452.42      557.94    258.52 o 
 -12   1   3      347.59      266.88    134.65 o 
 -11   1   3      358.05      332.90    138.04 o 
 -10   1   3      318.54      302.81    125.02 o 
  -9   1   3      250.64      218.55     87.65 o 
  -8   1   3      149.06      143.70     66.78 o 
  -7   1   3     4000.07     4152.38    109.51 o 
  -6   1   3     1272.91     1180.46     43.20 o 
  -5   1   3     2018.14     2124.57     48.71 o 
  -4   1   3     1029.57     1004.75     26.45 o 
  -3   1   3     3690.72     3862.57     81.97 o 
  -2   1   3      206.50      189.41     21.32 o 
  -1   1   3        8.42        6.85      6.64 o 
   0   1   3    10846.88    12223.93    288.66 o 
   1   1   3     1186.57     1048.90     27.94 o 
   2   1   3     1785.07     1674.46     39.77 o 
   3   1   3      980.69      848.21     37.22 o 
   4   1   3     2292.02     2244.80    150.99 o 
   5   1   3     1278.48     1324.50     98.47 o 
   6   1   3      966.24      979.33     76.58 o 
   7   1   3      951.79     1078.04    123.01 o 
   8   1   3      228.24      218.24     95.78 o 
   9   1   3      219.61      214.48     90.87 o 
  10   1   3       31.10       27.14     28.69 o 
  11   1   3      453.94      453.92    248.69 o 
  12   1   3        8.52       17.67     40.51 o 
  13   1   3       74.24       73.60    103.73 o 
 -16   2   3      212.04      169.89    109.69 o 
 -15   2   3       37.72       22.62     31.72 o 
 -14   2   3       45.68       29.52     26.02 o 
 -13   2   3      685.80      635.70    220.65 o 
 -12   2   3      888.07     1129.55    223.89 o 
 -11   2   3     2030.82     2382.20    193.71 o 
 -10   2   3     1838.72     2117.55    226.96 o 
  -9   2   3     5530.58     6504.57    292.35 o 
  -8   2   3     1081.35     1075.61     81.98 o 
  -7   2   3     3894.67     4270.33    117.89 o 
  -6   2   3     5568.44     6321.09    145.41 o 
  -5   2   3       88.20       68.68     26.22 o 
  -4   2   3     2135.74     2163.24     63.14 o 
  -3   2   3      607.24      589.59     23.37 o 
  -2   2   3     4409.13     4727.60    109.90 o 
  -1   2   3     8699.42     8961.49    456.23 o 
   0   2   3    13530.11    15207.07    492.64 o 
   1   2   3     3672.03     3532.85    122.80 o 
   2   2   3     3713.78     3772.96    181.11 o 
   3   2   3      569.17      472.88     47.29 o 
   4   2   3     1060.52     1004.58     50.96 o 
   5   2   3      956.68      894.26     55.18 o 
   6   2   3      186.33      127.06     58.57 o 
   7   2   3      691.31      630.38     97.37 o 
   8   2   3     1480.55     1753.49    149.35 o 
   9   2   3     1464.55     1578.10    205.82 o 
  10   2   3      554.18      730.26    275.01 o 
  11   2   3     1722.49     2455.05    212.04 o 
  12   2   3      505.10      524.30    362.85 o 
  13   2   3      108.35       96.87     97.07 o 
 -16   3   3      834.98      833.00    280.43 o 
 -15   3   3      596.94      531.68    304.85 o 
 -14   3   3     1821.03     2450.61    369.58 o 
 -13   3   3     1413.69     1855.48    322.22 o 
 -12   3   3       84.43       46.64     36.70 o 
 -11   3   3      580.33      422.43    195.05 o 
 -10   3   3     1077.29      962.95    139.97 o 
  -9   3   3      406.63      336.66    136.82 o 
  -8   3   3     2191.60     2250.17    143.62 o 
  -7   3   3     1437.47     1372.52     75.77 o 
  -6   3   3     8068.98     8351.97    236.17 o 
  -5   3   3     2312.84     2358.15     59.91 o 
  -4   3   3     5446.37     5389.25     98.82 o 
  -3   3   3     5666.51     5807.90    103.33 o 
  -2   3   3     2864.64     2746.20    192.16 o 
  -1   3   3     1141.05     1159.05     52.82 o 
   0   3   3       78.61       77.09     35.29 o 
   1   3   3       15.67       12.77     12.09 o 
   2   3   3     1877.26     1710.67    125.52 o 
   3   3   3     2023.41     1897.86    138.52 o 
   4   3   3     8776.32     9385.46    700.41 o 
   5   3   3      615.85      585.85     54.26 o 
   6   3   3     1824.99     1832.77    182.23 o 
   7   3   3     3957.56     4772.19    429.97 o 
   8   3   3      405.62      325.20     99.42 o 
   9   3   3      298.64      350.71    177.52 o 
  10   3   3       14.99       12.93     31.03 o 
  11   3   3      286.79      209.13     99.04 o 
  12   3   3       37.59       59.96     82.15 o 
  13   3   3      161.65      144.06    101.50 o 
 -15   4   3        1.59       -0.12     34.21 o 
 -14   4   3      155.03       67.24     55.70 o 
 -13   4   3       99.28       46.94     38.96 o 
 -12   4   3      120.61      112.56     63.27 o 
 -11   4   3     2365.33     3041.38    287.38 o 
 -10   4   3       82.20       59.00     43.93 o 
  -9   4   3     2405.81     2962.07    342.17 o 
  -8   4   3     1762.09     2107.35    179.07 o 
  -7   4   3      483.02      488.18     63.75 o 
  -6   4   3       87.31       91.10     39.82 o 
  -5   4   3      156.33      205.77     29.14 o 
  -4   4   3     1035.55     1108.10     38.55 o 
  -3   4   3      432.27      462.31     31.91 o 
  -2   4   3     2448.62     2403.80    171.77 o 
  -1   4   3      648.45      583.83     46.34 o 
   0   4   3     2073.42     2076.03     98.28 o 
   1   4   3     2927.20     2804.20    199.99 o 
   2   4   3     2002.80     1947.60     70.64 o 
   3   4   3      218.27      171.78     63.02 o 
   4   4   3       32.32       13.27     12.48 o 
   5   4   3       54.49       27.91     15.75 o 
   6   4   3      156.93      121.10     48.16 o 
   7   4   3      131.24       93.61     41.54 o 
   8   4   3       25.29        8.88     25.19 o 
   9   4   3      911.83      962.39    254.66 o 
  10   4   3      894.74     1037.01    264.74 o 
  11   4   3       13.50       17.12     31.25 o 
  12   4   3        3.20        5.38     47.81 o 
 -15   5   3        0.64        1.31     43.70 o 
 -14   5   3       22.89       10.50     35.07 o 
 -13   5   3       12.78       10.54     23.76 o 
 -12   5   3       85.13       44.93     41.17 o 
 -11   5   3      792.91      768.48    219.85 o 
 -10   5   3      117.55       64.42     45.11 o 
  -9   5   3        5.35        5.95     19.93 o 
  -8   5   3       48.41       21.98     16.01 o 
  -7   5   3      107.76      102.84     46.33 o 
  -6   5   3      161.97      117.22     50.72 o 
  -5   5   3       15.31        6.75      6.07 o 
  -4   5   3       41.44       31.82     14.91 o 
  -3   5   3        1.66        7.85     20.78 o 
  -2   5   3      638.05      842.37     65.39 o 
  -1   5   3     1881.08     1957.09     90.87 o 
   0   5   3      215.04      213.13     27.59 o 
   1   5   3       30.56       22.14     13.98 o 
   2   5   3      598.02      535.70     36.73 o 
   3   5   3      267.76      332.64     86.57 o 
   4   5   3       66.92       42.18     23.21 o 
   5   5   3      547.36      469.67     86.40 o 
   6   5   3       19.35        7.49     24.52 o 
   7   5   3        1.92        8.04     15.77 o 
   8   5   3        7.26        6.90     33.47 o 
   9   5   3       40.16        8.64     31.76 o 
  10   5   3        7.12       20.57     40.44 o 
  11   5   3       93.17       66.65     46.22 o 
  12   5   3      253.20      228.26    150.75 o 
 -15   6   3       75.35       44.15     59.47 o 
 -14   6   3        2.06       14.96     43.67 o 
 -13   6   3        4.76       10.99     25.20 o 
 -12   6   3      603.14      515.31    224.22 o 
 -11   6   3      767.10      756.84    230.22 o 
 -10   6   3     1008.68     1107.33    209.75 o 
  -9   6   3       18.32        9.30     22.30 o 
  -8   6   3     3595.99     4367.02    230.40 o 
  -7   6   3     1095.15     1110.30     89.42 o 
  -6   6   3      264.90      254.61     26.38 o 
  -5   6   3      253.68      217.96     30.78 o 
  -4   6   3      263.48      359.65    102.31 o 
  -3   6   3     2071.24     2513.79    146.92 o 
  -2   6   3     1501.98     1585.70    146.78 o 
  -1   6   3      838.37      704.37     61.92 o 
   0   6   3     1717.63     1586.29     97.41 o 
   1   6   3     4097.65     4146.48    252.20 o 
   2   6   3      723.20      624.63     57.11 o 
   3   6   3        9.53        7.80      9.38 o 
   4   6   3     1331.96     1611.38    138.10 o 
   5   6   3      139.67      140.59     74.40 o 
   6   6   3       38.15       33.44     25.71 o 
   7   6   3      159.91      134.78     59.21 o 
   8   6   3      588.09      826.21    290.77 o 
   9   6   3      555.15      617.25    223.63 o 
  10   6   3       69.75       98.71     54.93 o 
  11   6   3      346.99      364.16    221.53 o 
  12   6   3      532.39      555.27    281.94 o 
 -14   7   3      292.56      185.99    152.16 o 
 -13   7   3     1456.26     2028.89    335.24 o 
 -12   7   3      310.46      214.73    111.67 o 
 -11   7   3      975.40      856.43    202.26 o 
 -10   7   3       54.54       28.73     22.37 o 
  -9   7   3     1197.36     1338.45    148.64 o 
  -8   7   3       90.81       54.20     27.12 o 
  -7   7   3     2317.04     2601.35    291.69 o 
  -6   7   3     2666.66     2595.05    257.10 o 
  -5   7   3     3630.66     4538.90    366.93 o 
  -4   7   3     3156.84     3396.14    385.98 o 
  -3   7   3     2369.37     3068.75    210.07 o 
  -2   7   3     1467.10     1740.60    141.89 o 
  -1   7   3     2791.80     2827.95    319.39 o 
   0   7   3       21.78       10.68      8.85 o 
   1   7   3      679.27      590.92     41.35 o 
   2   7   3       65.44       37.11     16.11 o 
   3   7   3     1555.36     1297.20    261.32 o 
   4   7   3     1962.90     2665.83    283.83 o 
   5   7   3     3043.74     3855.80    290.99 o 
   6   7   3     1155.33     1420.78    172.40 o 
   7   7   3     1038.17     1514.31    347.66 o 
   8   7   3      693.74      935.80    251.30 o 
   9   7   3       51.59       15.56     34.23 o 
  10   7   3       27.74       19.81     34.70 o 
  11   7   3        0.61        6.94     39.09 o 
 -13   8   3      208.34      154.05    131.57 o 
 -12   8   3      675.45      498.16    318.85 o 
 -11   8   3     1099.51     1425.57    302.36 o 
 -10   8   3      556.50      574.75    170.79 o 
  -9   8   3     1037.42     1053.41    192.19 o 
  -8   8   3     4752.31     5643.07    210.79 o 
  -7   8   3      294.39      263.52     29.47 o 
  -6   8   3      178.34      168.86     63.70 o 
  -5   8   3       13.15       11.69     22.52 o 
  -4   8   3      351.70      456.42    106.23 o 
  -3   8   3      381.33      458.93     96.90 o 
  -2   8   3      504.72      643.46    117.07 o 
  -1   8   3     2906.14     2978.37    243.28 o 
   0   8   3     2378.50     2155.84    179.81 o 
   1   8   3     1774.13     1593.73     98.41 o 
   2   8   3     5220.17     4914.58    433.70 o 
   3   8   3      189.21       95.92     32.75 o 
   4   8   3       33.81       15.29     27.30 o 
   5   8   3        0.21       14.41     34.20 o 
   6   8   3        1.18        2.21     25.40 o 
   7   8   3       65.55       56.91     38.68 o 
   8   8   3      633.49      783.79    198.52 o 
   9   8   3     1763.08     2345.79    247.21 o 
  10   8   3       45.74       46.96     49.95 o 
  11   8   3      278.90      273.11    161.43 o 
 -13   9   3      140.51       75.49     98.10 o 
 -12   9   3       96.33       58.26     78.71 o 
 -11   9   3        7.16       10.00     28.43 o 
 -10   9   3      721.72      576.43    170.26 o 
  -9   9   3        5.67       12.27     22.04 o 
  -8   9   3      122.88       40.41     37.06 o 
  -7   9   3      488.78      514.08    199.93 o 
  -6   9   3     1047.44     1312.55    214.74 o 
  -5   9   3      729.08      895.52    118.05 o 
  -4   9   3      525.91      663.84     96.29 o 
  -3   9   3      153.45      148.93     70.77 o 
  -2   9   3       12.96       14.46     36.98 o 
  -1   9   3     1005.28      886.91    147.40 o 
   0   9   3       98.78       46.48     22.29 o 
   1   9   3      256.11      234.01     28.48 o 
   2   9   3     1713.57     1517.69    170.53 o 
   3   9   3      354.42      273.32     98.55 o 
   4   9   3      188.89      173.93    103.02 o 
   5   9   3      323.19      278.89    149.47 o 
   6   9   3      542.55      639.42    166.07 o 
   7   9   3      260.95      241.15    108.64 o 
   8   9   3        1.63       -0.58     42.71 o 
   9   9   3      266.32      168.02    101.52 o 
  10   9   3       62.08       29.10     33.31 o 
 -12  10   3        7.94        6.27     83.85 o 
 -11  10   3       20.87       10.11     47.43 o 
 -10  10   3       13.97        6.67     27.23 o 
  -9  10   3        3.34       14.84     35.36 o 
  -8  10   3        1.19        3.65     21.31 o 
  -7  10   3      256.98      226.56    163.94 o 
  -6  10   3      360.95      271.44    196.51 o 
  -5  10   3       10.39       10.96     31.09 o 
  -4  10   3        2.81        0.59     56.58 o 
  -3  10   3       68.79       74.56     75.59 o 
  -2  10   3       61.54       60.40     74.67 o 
  -1  10   3      184.42      151.29    119.50 o 
   0  10   3       11.75       10.72     19.84 o 
   1  10   3      320.82      291.62     51.35 o 
   2  10   3      311.29      246.54     64.72 o 
   3  10   3      449.71      382.45    122.69 o 
   4  10   3       50.15       25.80     23.28 o 
   5  10   3        0.36       -0.86     29.22 o 
   6  10   3        0.11        1.19     19.98 o 
   7  10   3        1.50       -3.40     28.71 o 
   8  10   3       24.09       10.17     32.00 o 
   9  10   3       67.70       19.70     26.21 o 
 -11  11   3       57.23       29.03     50.37 o 
 -10  11   3       12.06       -1.88     51.91 o 
  -9  11   3      170.21       56.95     50.43 o 
  -8  11   3      629.48      511.21    302.45 o 
  -7  11   3      156.82      123.74     97.40 o 
  -6  11   3      384.67      478.07    207.05 o 
  -5  11   3       18.75        4.33     36.27 o 
  -4  11   3     2023.41     2588.44    347.80 o 
  -3  11   3     2660.27     3505.16   1120.53 o 
  -2  11   3      420.76      476.17    406.24 o 
  -1  11   3      143.23       94.32     74.53 o 
   0  11   3        0.75       11.30     19.36 o 
   1  11   3       70.36       21.35     23.61 o 
   2  11   3       40.06        5.86     18.53 o 
   3  11   3      623.15      539.65    158.65 o 
   4  11   3      727.30      716.82    154.91 o 
   5  11   3      498.87      440.27    227.56 o 
   6  11   3      221.49      129.69     64.11 o 
   7  11   3      116.81       95.08     64.05 o 
   8  11   3      167.40      132.43     84.16 o 
  -9  12   3     1144.42     1082.20    403.48 o 
  -8  12   3      655.72      599.74    283.49 o 
  -7  12   3      237.08      208.15    131.02 o 
  -6  12   3      164.55      168.54    125.71 o 
  -5  12   3       29.48       20.61     39.95 o 
  -4  12   3      272.93      272.48    136.13 o 
  -3  12   3       60.49       89.55     82.52 o 
  -2  12   3       42.86       43.31    111.40 o 
  -1  12   3     2531.10     2811.27    361.80 o 
   0  12   3      464.37      317.35    199.84 o 
   1  12   3      637.51      535.96    133.26 o 
   2  12   3     1332.65     1207.93    419.95 o 
   3  12   3      919.47      764.79    291.63 o 
   4  12   3        7.43        8.53     44.64 o 
   5  12   3       50.72       28.30     46.16 o 
   6  12   3      463.56      250.32    242.91 o 
   7  12   3        2.77       -0.22     27.64 o 
  -8  13   3       80.48       45.47     62.07 o 
  -7  13   3      435.89      458.43    354.46 o 
  -6  13   3      239.00      295.94    286.83 o 
  -4  13   3     1112.66      937.22    457.74 o 
  -3  13   3      317.25      574.05    215.14 o 
  -2  13   3      404.52      405.25    159.76 o 
  -1  13   3       11.92       18.08     30.05 o 
   0  13   3      102.97       49.91     39.39 o 
   1  13   3      353.19      235.40    159.70 o 
   2  13   3        4.28        3.40     28.29 o 
   3  13   3      545.69      518.47    209.68 o 
   4  13   3      223.50      172.94    106.59 o 
   5  13   3      145.09       77.67     70.78 o 
  -5  14   3       32.84       22.78     37.25 o 
  -4  14   3       17.53        5.50     27.71 o 
  -3  14   3      200.03      119.09    208.14 o 
  -2  14   3       47.29       50.28    111.67 o 
  -1  14   3      121.97       68.55    121.07 o 
   0  14   3       40.70       20.33     44.93 o 
   1  14   3      152.78       64.40     59.04 o 
   2  14   3       13.35        5.54     30.72 o 
 -16   0   4     1047.61      654.33    470.64 o 
 -15   0   4      562.30      492.77    413.70 o 
 -14   0   4     1466.84     1303.48    517.39 o 
 -13   0   4       16.72       14.44     40.48 o 
 -12   0   4      494.15      353.72    236.44 o 
 -11   0   4       40.29       29.30     34.79 o 
 -10   0   4      426.02      354.65    175.07 o 
  -9   0   4     2565.35     2503.45    210.96 o 
  -8   0   4      337.58      356.61    151.48 o 
  -7   0   4     2150.18     2094.88    158.40 o 
  -6   0   4    25178.95    31777.77   2874.60 o 
  -5   0   4     1114.08     1220.24    108.97 o 
  -4   0   4     3735.72     4313.50    144.41 o 
  -3   0   4      177.76      181.28     59.96 o 
  -2   0   4     1368.91     1428.90     63.40 o 
  -1   0   4     1160.30     1442.29     89.70 o 
   0   0   4      404.10      423.21    114.84 o 
   1   0   4    16144.13    18964.09   1141.00 o 
   2   0   4     1801.60     1865.55    111.86 o 
   3   0   4      468.73      496.06    153.25 o 
   4   0   4     2670.34     3065.72    286.74 o 
   5   0   4     1675.89     1983.03    205.46 o 
   6   0   4     3574.56     4192.75    446.07 o 
   7   0   4     1652.74     2045.11    235.02 o 
   8   0   4       25.14        5.90     40.06 o 
   9   0   4      314.37      239.27    189.92 o 
  10   0   4       49.30       15.44     40.16 o 
  11   0   4      645.21      665.73    436.87 o 
  12   0   4      437.19      484.54    589.53 o 
 -16   1   4       64.43       35.45     32.72 o 
 -15   1   4       45.50       19.00     25.92 o 
 -14   1   4      481.12      422.80    229.55 o 
 -13   1   4      654.06      737.40    258.76 o 
 -12   1   4     1743.19     2082.93    312.95 o 
 -11   1   4     1429.80     1529.87    150.77 o 
 -10   1   4      710.13      696.14    155.65 o 
  -9   1   4     2826.93     2938.88    167.94 o 
  -8   1   4     1176.28     1135.99     88.91 o 
  -7   1   4       44.23       25.11     17.30 o 
  -6   1   4       27.43       30.51     27.83 o 
  -5   1   4      475.51      523.71     45.35 o 
  -4   1   4     1546.02     1694.38     48.95 o 
  -3   1   4     2394.43     2627.11     63.49 o 
  -2   1   4     3547.32     3965.68    157.27 o 
  -1   1   4     1621.70     1625.62     58.98 o 
   0   1   4     1161.42     1198.04     62.09 o 
   1   1   4    13608.48    15167.20    454.19 o 
   2   1   4       24.30        9.27     24.44 o 
   3   1   4      134.46      116.40     67.96 o 
   4   1   4      164.47       92.94     58.36 o 
   5   1   4       91.57       57.61     37.82 o 
   6   1   4      657.69      720.71    123.33 o 
   7   1   4      295.97      274.34    120.37 o 
   8   1   4     1689.32     2385.73    392.55 o 
   9   1   4      527.84      701.90    202.70 o 
  10   1   4      470.08      452.81    219.39 o 
  11   1   4       50.82       77.59     44.67 o 
  12   1   4      409.97      428.57    228.01 o 
 -15   2   4      104.04       46.71     34.91 o 
 -14   2   4        0.98       -0.50     30.19 o 
 -13   2   4       28.95       15.52     22.67 o 
 -12   2   4      356.86      203.09     95.58 o 
 -11   2   4      180.69      111.50     51.31 o 
 -10   2   4      786.78      825.85    123.42 o 
  -9   2   4      117.79       84.13     43.30 o 
  -8   2   4       39.96       26.36     20.46 o 
  -7   2   4      744.22      728.08     61.60 o 
  -6   2   4     1459.99     1684.13     75.05 o 
  -5   2   4       94.33       63.37     31.52 o 
  -4   2   4        6.70        8.54      9.17 o 
  -3   2   4      113.35       82.34     36.46 o 
  -2   2   4      300.18      282.53     31.21 o 
  -1   2   4     1346.75     1378.41     88.10 o 
   0   2   4      232.44      291.26     58.67 o 
   1   2   4     5914.36     6662.70    334.98 o 
   2   2   4      173.58      222.19     95.22 o 
   3   2   4      133.81      126.46     65.08 o 
   4   2   4      582.71      611.44     84.07 o 
   5   2   4      335.66      429.27    126.81 o 
   6   2   4        1.98       -0.52     18.47 o 
   7   2   4       92.22       44.74     37.50 o 
   8   2   4        0.09        1.45     27.55 o 
   9   2   4        3.35       -0.51     29.70 o 
  10   2   4        7.87       -2.79     42.55 o 
  11   2   4      151.91      150.46     85.78 o 
  12   2   4       22.70        8.56     41.34 o 
 -15   3   4        0.12       -1.75     27.82 o 
 -14   3   4       82.59       30.40     29.36 o 
 -13   3   4       48.94       18.38     23.27 o 
 -12   3   4      142.49       74.95     40.91 o 
 -11   3   4      465.27      371.60    111.71 o 
 -10   3   4      813.23      797.28    151.18 o 
  -9   3   4      131.34       77.93     42.83 o 
  -8   3   4      106.71       70.92     32.54 o 
  -7   3   4       11.83        7.91      8.17 o 
  -6   3   4      137.16      126.45     51.57 o 
  -5   3   4        5.83        5.49      8.68 o 
  -4   3   4      188.11      175.36     54.89 o 
  -3   3   4     1090.73     1050.68     50.82 o 
  -2   3   4      270.01      275.19     47.59 o 
  -1   3   4       25.94       33.00     21.20 o 
   0   3   4     2195.42     2326.89    100.43 o 
   1   3   4      384.71      376.21     40.81 o 
   2   3   4      381.79      389.92     55.41 o 
   3   3   4      213.07      222.99     77.60 o 
   4   3   4       67.95       31.29     17.59 o 
   5   3   4     1125.96     1118.13    112.34 o 
   6   3   4      125.09       79.15     41.78 o 
   7   3   4       68.37       49.28     31.83 o 
   8   3   4       57.07       26.40     21.28 o 
   9   3   4      277.19      297.34    184.22 o 
  10   3   4      237.10      256.72    144.75 o 
  11   3   4      100.20       77.91     59.54 o 
 -15   4   4      532.14      248.18    127.23 o 
 -14   4   4      440.17      185.84     84.84 o 
 -13   4   4      885.75      698.31    308.37 o 
 -12   4   4      251.71      112.82     62.28 o 
 -11   4   4      140.04       83.07     46.08 o 
 -10   4   4       67.24       41.42     24.39 o 
  -9   4   4      958.37      908.06    116.97 o 
  -8   4   4     1668.67     1762.83    179.78 o 
  -7   4   4     3114.68     3141.68    156.89 o 
  -6   4   4     2426.66     2570.71    108.75 o 
  -5   4   4     3281.64     3510.29    139.64 o 
  -4   4   4     1282.02     1316.04     76.22 o 
  -3   4   4     4890.36     4777.43    324.78 o 
  -2   4   4      261.60      240.05     40.23 o 
  -1   4   4       91.08       94.50     43.62 o 
   0   4   4      453.97      411.95     41.22 o 
   1   4   4     1083.34     1070.47     58.40 o 
   2   4   4     2472.71     2810.40    192.78 o 
   3   4   4     1712.62     1828.99    177.65 o 
   4   4   4      449.98      430.80     87.62 o 
   5   4   4     2221.75     2431.38    302.72 o 
   6   4   4      986.68      963.55    168.32 o 
   7   4   4      877.10     1112.58    139.23 o 
   8   4   4       34.93       22.84     30.83 o 
   9   4   4       85.75       59.27     43.17 o 
  10   4   4      107.92       94.24     60.45 o 
  11   4   4       69.57       54.30     47.96 o 
 -15   5   4       76.38       26.71     35.27 o 
 -14   5   4      733.64      748.69    339.73 o 
 -13   5   4      953.30      676.52    290.02 o 
 -12   5   4      786.12      727.59    207.23 o 
 -11   5   4     1238.61     1014.50    183.82 o 
 -10   5   4     4202.31     5573.57    356.46 o 
  -9   5   4      542.61      566.55     87.65 o 
  -8   5   4     1664.41     1829.86    157.38 o 
  -7   5   4      144.50      115.46     47.59 o 
  -6   5   4       10.79       20.29     15.22 o 
  -5   5   4      658.80      636.80     50.12 o 
  -4   5   4     2016.60     1921.43    183.62 o 
  -3   5   4     1112.19     1157.53     73.21 o 
  -2   5   4     2724.94     3064.92    127.09 o 
  -1   5   4     9975.11     9335.72    387.59 o 
   0   5   4     1275.04     1086.81    131.34 o 
   1   5   4     1366.29     1254.58     90.37 o 
   2   5   4     2092.53     2251.40    152.81 o 
   3   5   4       92.56       84.76     41.75 o 
   4   5   4       21.71       16.12     18.96 o 
   5   5   4      521.45      407.16     69.71 o 
   6   5   4      377.72      409.51    141.43 o 
   7   5   4      652.42      833.71    252.92 o 
   8   5   4     1069.54     1378.70    319.51 o 
   9   5   4      890.53     1198.46    477.23 o 
  10   5   4      652.82      668.41    245.68 o 
  11   5   4      310.94      330.46    193.13 o 
 -14   6   4      563.64      455.26    310.68 o 
 -13   6   4      130.64       56.00     57.26 o 
 -12   6   4       35.06       15.42     31.28 o 
 -11   6   4      522.25      386.89    157.92 o 
 -10   6   4       18.97        8.23     20.27 o 
  -9   6   4      269.76      215.86     86.43 o 
  -8   6   4     2576.81     2669.64    187.73 o 
  -7   6   4     1410.41     1440.94    138.27 o 
  -6   6   4     2640.00     2751.83    247.54 o 
  -5   6   4      298.12      226.67     35.75 o 
  -4   6   4     1028.98     1143.56    132.73 o 
  -3   6   4     1248.37     1587.83    144.66 o 
  -2   6   4        6.33        4.74      7.10 o 
  -1   6   4        9.41        4.29      4.60 o 
   0   6   4       51.72       30.80     17.59 o 
   1   6   4      444.37      425.66     47.43 o 
   2   6   4     1493.67     1477.96    154.24 o 
   3   6   4     2597.24     3324.82    299.15 o 
   4   6   4     1787.61     1452.44    384.62 o 
   5   6   4       92.92       50.18     22.27 o 
   6   6   4      296.56      372.37    211.70 o 
   7   6   4      140.88      112.00     63.38 o 
   8   6   4      225.03      167.98     86.13 o 
   9   6   4        1.11       21.26     33.28 o 
  10   6   4      363.30      386.79    191.01 o 
 -14   7   4      243.09      186.44    182.32 o 
 -13   7   4       17.38       15.75     42.96 o 
 -12   7   4      169.21       87.90     91.49 o 
 -11   7   4       27.67       15.55     36.41 o 
 -10   7   4       15.20       11.64     20.89 o 
  -9   7   4       84.20       24.97     29.81 o 
  -8   7   4     1415.83     1579.93    169.91 o 
  -7   7   4      218.61      208.43     31.37 o 
  -6   7   4      160.75      157.11     86.02 o 
  -5   7   4       61.59       89.08     51.10 o 
  -4   7   4      256.59      329.91    150.09 o 
  -3   7   4      109.19      156.51    120.04 o 
  -2   7   4       14.21       25.66     41.97 o 
  -1   7   4      943.04      882.87     86.26 o 
   0   7   4      130.34      126.36     47.01 o 
   1   7   4        1.95        3.66      9.86 o 
   2   7   4      394.63      322.87     66.13 o 
   3   7   4       10.83        3.01     11.64 o 
   4   7   4       17.78        8.90     21.65 o 
   5   7   4        3.30        7.72     23.64 o 
   6   7   4        2.63        2.40     27.54 o 
   7   7   4       66.95       32.22     45.10 o 
   8   7   4       86.81       63.03     43.70 o 
   9   7   4      126.54       73.22     48.43 o 
  10   7   4       72.04       44.13     43.47 o 
 -13   8   4      160.54       93.10     87.94 o 
 -12   8   4      266.32      166.09    135.11 o 
 -11   8   4        2.69        4.24     34.76 o 
 -10   8   4       47.43       30.81     37.93 o 
  -9   8   4        2.38        1.47     28.85 o 
  -8   8   4        2.35       -1.60     38.23 o 
  -7   8   4      323.42      244.87    134.70 o 
  -6   8   4      907.24     1054.67    160.18 o 
  -5   8   4      238.70      205.21    114.23 o 
  -4   8   4     1278.28     1440.04    116.45 o 
  -3   8   4        8.81       12.60     34.58 o 
  -2   8   4      105.71      132.81    103.39 o 
  -1   8   4       27.32       28.00     26.75 o 
   0   8   4        4.09        1.27      5.60 o 
   1   8   4      635.53      596.32     52.06 o 
   2   8   4       96.25       55.80     27.25 o 
   3   8   4       31.19       20.81     14.19 o 
   4   8   4      839.34      953.88    217.09 o 
   5   8   4       88.69       76.24     40.91 o 
   6   8   4      484.26      437.01    204.35 o 
   7   8   4       28.02       14.23     21.30 o 
   8   8   4        0.87        0.32     38.10 o 
   9   8   4        0.09       -2.23     45.66 o 
 -12   9   4      548.92      429.08    254.56 o 
 -11   9   4      705.78      469.43    296.40 o 
 -10   9   4      591.83      498.93    271.12 o 
  -9   9   4     1170.29     1287.80    255.35 o 
  -8   9   4      319.53      193.87    146.46 o 
  -7   9   4      143.84      118.01     78.29 o 
  -6   9   4        5.81       -2.57     38.78 o 
  -5   9   4        1.53        7.86     45.71 o 
  -4   9   4      719.88      872.23    136.59 o 
  -3   9   4      376.39      612.56    202.62 o 
  -2   9   4     2255.24     2797.41    255.88 o 
  -1   9   4     2372.45     2158.07    475.56 o 
   0   9   4      466.30      445.29     71.27 o 
   1   9   4      346.57      299.67     33.47 o 
   2   9   4     1580.13     1500.30    264.20 o 
   3   9   4       23.44       17.20     19.60 o 
   4   9   4       57.22       30.25     22.27 o 
   5   9   4       37.71       15.49     24.23 o 
   6   9   4      484.69      428.34    234.12 o 
   7   9   4      182.86      167.26    102.03 o 
   8   9   4      331.95      198.47    109.54 o 
 -11  10   4       59.22       18.19     29.61 o 
 -10  10   4      289.51      239.63    207.69 o 
  -9  10   4      648.66      579.83    235.07 o 
  -8  10   4      236.87      222.83    179.85 o 
  -7  10   4     1788.44     2050.68    345.16 o 
  -6  10   4     1413.35     1911.85    343.37 o 
  -5  10   4     1116.36     1590.06    280.64 o 
  -4  10   4      412.88      505.59    269.94 o 
  -3  10   4      437.61      521.01    192.31 o 
  -2  10   4      107.42       71.22     59.07 o 
  -1  10   4      110.84       61.09     47.73 o 
   0  10   4      794.78      708.10    129.32 o 
   1  10   4       83.41       66.68     38.83 o 
   2  10   4      348.52      322.04    178.22 o 
   3  10   4     3405.37     3437.38    487.34 o 
   4  10   4      784.00      711.11    254.03 o 
   5  10   4      235.56      198.88    114.12 o 
   6  10   4      255.46      184.36    124.46 o 
   7  10   4      170.77      100.07     67.72 o 
 -10  11   4       18.59       15.50     35.82 o 
  -9  11   4      283.55      168.92    175.17 o 
  -8  11   4      309.41      209.78    156.21 o 
  -7  11   4       24.31        8.54     39.35 o 
  -6  11   4       23.04       11.78     49.17 o 
  -5  11   4      125.55      226.86    162.11 o 
  -4  11   4     1581.68     2296.64    345.26 o 
  -3  11   4       27.15       61.87     48.53 o 
  -2  11   4      461.40      694.43    176.60 o 
  -1  11   4     1306.81     1526.42    242.65 o 
   0  11   4      169.20      177.74    127.37 o 
   1  11   4      164.73      172.17    148.00 o 
   2  11   4      128.00       56.25     41.31 o 
   3  11   4      159.61       94.48     59.01 o 
   4  11   4       17.78        5.64     24.40 o 
   5  11   4       38.69        4.33     26.82 o 
   6  11   4      172.92      103.80     73.33 o 
  -9  12   4      157.55       64.89     68.23 o 
  -8  12   4       89.39       71.45     67.86 o 
  -7  12   4       59.89       20.14     43.66 o 
  -6  12   4        0.84        6.19     42.54 o 
  -5  12   4      124.76      115.08    105.85 o 
  -4  12   4      203.84      262.68    219.76 o 
  -3  12   4       68.91       62.08     57.58 o 
  -2  12   4      106.00       59.23     47.13 o 
  -1  12   4      114.80       48.21     65.99 o 
   0  12   4      132.77       84.49     73.71 o 
   1  12   4       19.20       12.99     41.01 o 
   2  12   4       56.82       21.12     43.26 o 
   3  12   4       65.53       35.77     45.54 o 
   4  12   4       16.10        4.64     27.14 o 
   5  12   4        1.17        2.47     29.98 o 
  -6  13   4        0.75        1.17     57.03 o 
  -5  13   4       66.50       68.17     80.20 o 
  -4  13   4       74.01       10.40     68.41 o 
  -3  13   4      471.09      350.06    306.15 o 
  -2  13   4      479.23      392.13    329.06 o 
  -1  13   4        6.51       27.57     55.00 o 
   0  13   4      359.96      332.58    293.40 o 
   1  13   4        3.75        5.71     29.24 o 
   2  13   4        1.80        9.49     28.70 o 
 -15   1   5      118.24       54.97     36.69 o 
 -14   1   5      135.63       63.17     38.08 o 
 -13   1   5       92.35       35.35     25.45 o 
 -12   1   5      268.23      185.08     95.33 o 
 -11   1   5       33.84       23.97     21.19 o 
 -10   1   5      386.45      307.13    138.40 o 
  -9   1   5     1037.49     1174.17    102.55 o 
  -8   1   5     2207.75     2394.18    204.14 o 
  -7   1   5       29.54       17.08     17.27 o 
  -6   1   5      810.38      864.68     85.83 o 
  -5   1   5      946.38      968.72     74.86 o 
  -4   1   5      821.96      891.55     69.20 o 
  -3   1   5      176.91      200.23     85.57 o 
  -2   1   5     1187.08     1222.16     68.11 o 
  -1   1   5       16.89       12.65     18.78 o 
   0   1   5      266.31      306.99    121.06 o 
   1   1   5     2162.87     2697.90    184.37 o 
   2   1   5      705.93      864.64    117.32 o 
   3   1   5      688.49      794.60    145.35 o 
   4   1   5     1323.63     1655.83    103.16 o 
   5   1   5       53.73       34.97     29.87 o 
   6   1   5        4.43       12.50     19.48 o 
   7   1   5       20.74       11.30     17.87 o 
   8   1   5       40.40       19.92     25.32 o 
   9   1   5        1.47       -5.28     39.21 o 
  10   1   5      138.37      110.33     79.56 o 
 -15   2   5      451.57      342.18    160.64 o 
 -14   2   5     1064.90      889.34    269.29 o 
 -13   2   5     1155.72     1089.80    299.33 o 
 -12   2   5      682.38      592.58    206.68 o 
 -11   2   5     1278.50     1339.77    225.24 o 
 -10   2   5      669.51      689.34    117.91 o 
  -9   2   5     1528.38     1580.60     94.25 o 
  -8   2   5       14.63       15.70     20.04 o 
  -7   2   5       51.15       17.43     22.60 o 
  -6   2   5     1126.03     1242.26    116.81 o 
  -5   2   5     4840.08     5335.84    184.30 o 
  -4   2   5     3699.23     3974.05    226.73 o 
  -3   2   5      680.94      769.61     74.21 o 
  -2   2   5     3557.49     4368.57    230.27 o 
  -1   2   5     2675.04     3085.64    172.61 o 
   0   2   5     1499.83     1781.02    141.95 o 
   1   2   5      929.07     1008.15    107.64 o 
   2   2   5        9.73        5.70     23.84 o 
   3   2   5     1157.12     1244.24    142.82 o 
   4   2   5        7.96        1.80     30.73 o 
   5   2   5      297.54      394.66    163.18 o 
   6   2   5     1074.61     1594.35    296.20 o 
   7   2   5     1251.47     1553.80    185.07 o 
   8   2   5     1389.67     1647.32    484.64 o 
   9   2   5      304.43      305.27    198.05 o 
  10   2   5       95.70       62.79     58.63 o 
 -15   3   5      463.22      307.07    220.94 o 
 -14   3   5      300.59      127.37     88.75 o 
 -13   3   5        9.83       11.53     23.89 o 
 -12   3   5      391.47      297.58    139.48 o 
 -11   3   5       57.71       47.18     30.90 o 
 -10   3   5      553.27      522.93     86.66 o 
  -9   3   5     3383.96     3642.06    233.16 o 
  -8   3   5     1587.36     1811.94    101.07 o 
  -7   3   5     2506.19     2958.98    274.47 o 
  -6   3   5     2078.75     2427.87    161.82 o 
  -5   3   5      580.53      644.85     74.32 o 
  -4   3   5      785.27      772.51     56.64 o 
  -3   3   5       62.49       48.71     25.54 o 
  -2   3   5        6.01       10.74     22.39 o 
  -1   3   5     2891.67     3135.93    205.09 o 
   0   3   5       37.41       36.26     28.22 o 
   1   3   5     3598.41     4328.62    280.02 o 
   2   3   5     1991.54     2291.31    237.25 o 
   3   3   5     2374.60     2877.16    189.36 o 
   4   3   5     1287.90     1586.08    162.36 o 
   5   3   5        9.45        3.47     18.27 o 
   6   3   5      466.08      515.76    245.55 o 
   7   3   5       52.48       18.45     20.49 o 
   8   3   5      107.07       47.01     39.67 o 
   9   3   5       67.17       34.72     38.01 o 
  10   3   5      196.04      211.17    132.63 o 
 -14   4   5      227.59      141.29     89.04 o 
 -13   4   5      205.20      139.55     81.98 o 
 -12   4   5      864.48     1057.60    199.54 o 
 -11   4   5      396.69      317.93    140.08 o 
 -10   4   5      239.84      197.98     97.32 o 
  -9   4   5     1644.32     1747.50    131.05 o 
  -8   4   5      306.32      230.50     87.09 o 
  -7   4   5      117.80       75.43     46.53 o 
  -6   4   5      109.97      102.74     42.23 o 
  -5   4   5      829.88     1085.47    102.41 o 
  -4   4   5      920.52     1046.52     82.24 o 
  -3   4   5      224.40      251.45     59.79 o 
  -2   4   5     1221.05     1258.31     84.60 o 
  -1   4   5      818.09      743.83     66.98 o 
   0   4   5      517.89      619.09     95.03 o 
   1   4   5       65.29       35.04     26.44 o 
   2   4   5      122.92       65.31     36.52 o 
   3   4   5        7.72       -0.08     19.21 o 
   4   4   5      386.47      380.00    167.28 o 
   5   4   5      470.64      470.69    188.76 o 
   6   4   5      238.51      281.31    144.72 o 
   7   4   5       58.33       46.08     50.37 o 
   8   4   5      107.97       71.96     60.31 o 
   9   4   5      430.79      453.53    240.81 o 
  10   4   5       11.89       13.93     37.29 o 
 -14   5   5       11.65       11.71     37.09 o 
 -13   5   5       41.67       28.48     32.15 o 
 -12   5   5      256.74      128.54     78.89 o 
 -11   5   5       30.60       13.87     21.18 o 
 -10   5   5       29.80       12.83     21.31 o 
  -9   5   5      521.81      467.06    126.06 o 
  -8   5   5      518.02      572.88    113.58 o 
  -7   5   5        2.22       -0.71     11.11 o 
  -6   5   5        1.21        4.84      9.12 o 
  -5   5   5      144.06      112.99     41.46 o 
  -4   5   5      241.59      256.59     66.96 o 
  -3   5   5       64.80       71.71     34.56 o 
  -2   5   5       69.99       40.78     15.73 o 
  -1   5   5      120.55      109.16     52.77 o 
   0   5   5        1.15        4.96     13.31 o 
   1   5   5       64.23       38.61     29.29 o 
   2   5   5        6.16        3.40     31.73 o 
   3   5   5       15.68       -5.32     29.63 o 
   4   5   5      104.68       68.05     42.40 o 
   5   5   5      167.02       67.63     39.06 o 
   6   5   5       94.52       53.85     51.53 o 
   7   5   5      119.81       63.49     52.79 o 
   8   5   5       70.46       72.71     54.08 o 
   9   5   5        2.02       -6.55     37.22 o 
 -14   6   5      133.89       69.59     72.49 o 
 -13   6   5      288.15      120.41    104.23 o 
 -12   6   5      955.47      727.44    344.99 o 
 -11   6   5       80.82       38.73     35.29 o 
 -10   6   5      658.05      513.91    240.01 o 
  -9   6   5      164.16       75.90     52.32 o 
  -8   6   5      620.72      586.50    159.96 o 
  -7   6   5      116.03       55.07     36.33 o 
  -6   6   5      142.39      101.80     48.79 o 
  -5   6   5      400.13      364.96     40.77 o 
  -4   6   5      925.81      881.84     92.94 o 
  -3   6   5     2168.94     2361.38    214.74 o 
  -2   6   5      139.34      148.18     67.12 o 
  -1   6   5      505.34      391.78     72.80 o 
   0   6   5     1532.08     1307.18     98.17 o 
   1   6   5      216.75      169.26     66.67 o 
   2   6   5       69.30       32.76     29.38 o 
   3   6   5       38.79       10.19     14.75 o 
   4   6   5       24.15       -0.49     22.06 o 
   5   6   5      166.44      122.75     81.51 o 
   6   6   5      413.66      428.49    194.01 o 
   7   6   5      314.93      298.41    207.87 o 
   8   6   5      576.53      641.71    372.03 o 
   9   6   5      126.40      118.44     72.31 o 
 -13   7   5       56.57       14.69     40.81 o 
 -12   7   5       80.44       46.51     53.26 o 
 -11   7   5        4.56        4.41     32.47 o 
 -10   7   5     2251.76     2428.62    292.05 o 
  -9   7   5      559.80      554.70    199.08 o 
  -8   7   5      222.72      202.81    116.42 o 
  -7   7   5     4018.00     5284.39    371.21 o 
  -6   7   5     1837.59     2125.69    231.45 o 
  -5   7   5      469.90      465.30    106.53 o 
  -4   7   5       93.51       63.22     43.69 o 
  -3   7   5      197.28      210.61    121.62 o 
  -2   7   5       90.57       56.28     31.23 o 
  -1   7   5       24.66       10.63      9.27 o 
   0   7   5     2359.53     1898.18    238.45 o 
   1   7   5      755.71      606.94     73.38 o 
   2   7   5     1701.69     1644.56    237.88 o 
   3   7   5      764.77      721.02    192.48 o 
   4   7   5      751.77      958.65    198.82 o 
   5   7   5      525.77      487.70    249.02 o 
   6   7   5       11.91       -0.66     24.55 o 
   7   7   5       98.37       91.62     51.68 o 
   8   7   5       41.01       28.57     31.87 o 
 -12   8   5     1047.67      918.49    305.73 o 
 -11   8   5      644.54      574.14    324.63 o 
 -10   8   5      106.90       51.02     44.45 o 
  -9   8   5       32.81        2.55     28.31 o 
  -8   8   5      138.72       70.33     49.92 o 
  -7   8   5      298.08      265.58    170.03 o 
  -6   8   5      475.82      402.36    116.61 o 
  -5   8   5      535.05      757.62    277.37 o 
  -4   8   5      963.75     1380.19    345.62 o 
  -3   8   5     1516.46     1940.71    205.12 o 
  -2   8   5     1078.11     1187.31    166.53 o 
  -1   8   5     1090.47     1029.41    248.80 o 
   0   8   5      367.32      333.40     78.07 o 
   1   8   5       70.24       21.68     15.32 o 
   2   8   5      401.06      236.92    111.09 o 
   3   8   5      695.22      703.09    183.11 o 
   4   8   5      189.24      138.55     72.36 o 
   5   8   5      305.37      239.12    111.18 o 
   6   8   5      472.69      405.03    229.04 o 
   7   8   5      257.86      224.03    130.94 o 
 -11   9   5      268.50      118.86     81.38 o 
 -10   9   5      118.48       54.60     43.84 o 
  -9   9   5       27.60       20.44     27.24 o 
  -8   9   5       12.87       11.42     26.87 o 
  -7   9   5     1783.07     2078.24    273.44 o 
  -6   9   5      183.07      187.23    103.99 o 
  -5   9   5       64.03       43.21     37.64 o 
  -4   9   5      126.13       83.83     64.37 o 
  -3   9   5      347.14      360.75    215.36 o 
  -2   9   5       19.37        5.78     39.37 o 
  -1   9   5       56.59       32.03     34.36 o 
   0   9   5      631.48      535.53    123.18 o 
   1   9   5     1299.68     1686.67    328.45 o 
   2   9   5        4.19        5.58     22.04 o 
   3   9   5        9.21       12.65     31.15 o 
   4   9   5      134.23       89.21     76.23 o 
   5   9   5       30.89       12.56     26.29 o 
   6   9   5      102.73       57.54     45.28 o 
 -10  10   5       42.74        9.22     33.03 o 
  -9  10   5       73.30       26.78     45.24 o 
  -8  10   5        3.30       -2.58     38.39 o 
  -7  10   5      150.98      105.18     64.47 o 
  -6  10   5       37.76       21.99     33.35 o 
  -5  10   5      124.68       77.57     64.76 o 
  -4  10   5       13.49       26.52     47.37 o 
  -3  10   5        0.78        8.74     49.09 o 
  -2  10   5      255.24      173.12    111.55 o 
  -1  10   5       60.40       30.19     29.31 o 
   0  10   5       17.30        7.81     49.50 o 
   1  10   5       41.92       13.36     57.09 o 
   2  10   5       26.42       20.94     40.27 o 
   3  10   5      768.92      695.74    363.37 o 
   4  10   5       89.50       30.07     36.45 o 
   5  10   5        5.50        0.08     37.83 o 
  -9  11   5      305.84      152.92    104.27 o 
  -8  11   5      847.89      678.71    268.05 o 
  -7  11   5      366.91      246.93    225.84 o 
  -6  11   5       81.65       40.00     38.33 o 
  -5  11   5      164.77      101.68     77.21 o 
  -4  11   5      906.23     1049.19    239.01 o 
  -3  11   5        6.53        5.35     37.32 o 
  -2  11   5       16.05       11.96     29.95 o 
  -1  11   5      245.26      255.38    196.81 o 
   0  11   5       51.86       18.37     45.22 o 
   1  11   5      160.24      135.51     96.30 o 
   2  11   5       64.04       37.69     46.12 o 
   3  11   5      754.63      759.85    315.87 o 
   4  11   5      243.13      150.44     99.79 o 
  -7  12   5       86.11       85.43     59.67 o 
  -6  12   5       44.16       26.88     47.86 o 
  -5  12   5      173.46      219.26    159.64 o 
  -4  12   5      505.97      549.49    259.03 o 
  -3  12   5      339.36      438.05    417.85 o 
  -2  12   5      822.17      987.81    500.87 o 
  -1  12   5     1350.74     1267.10    441.01 o 
   0  12   5       65.05       40.19     68.90 o 
   1  12   5      232.42      167.52    146.37 o 
   2  12   5       55.97       19.56     42.74 o 
 -14   0   6        2.74        0.33     30.89 o 
 -13   0   6      227.98      153.21    120.21 o 
 -12   0   6       80.30       59.42     55.17 o 
 -11   0   6     1534.33     1804.52    323.95 o 
 -10   0   6     1872.50     2042.17    261.35 o 
  -9   0   6      676.56      579.93    271.17 o 
  -8   0   6      598.88      767.03    184.89 o 
  -7   0   6     5863.77     6295.24    416.23 o 
  -6   0   6     2143.82     2031.44    167.26 o 
  -5   0   6      267.45      250.36    203.34 o 
  -4   0   6      522.74      486.08    183.89 o 
  -3   0   6      333.91      381.16    137.45 o 
  -2   0   6      779.25      937.24    195.67 o 
  -1   0   6      193.52      318.13    222.15 o 
   0   0   6     1154.37     1478.25    150.86 o 
   1   0   6     5784.89     7995.34    551.86 o 
   2   0   6      823.16     1054.94    317.48 o 
   3   0   6      115.35       99.32     95.87 o 
   4   0   6      483.39      533.54    340.22 o 
   5   0   6       78.27       40.66     46.79 o 
   6   0   6       18.64        4.95     37.98 o 
   7   0   6       30.31       21.73     38.22 o 
   8   0   6      544.66      459.36    353.04 o 
 -14   1   6      649.09      632.25    218.75 o 
 -13   1   6      617.89      515.28    236.49 o 
 -12   1   6      304.29      186.06     92.43 o 
 -11   1   6      154.17       69.60     44.58 o 
 -10   1   6       62.18       28.10     25.59 o 
  -9   1   6       76.60       27.70     21.14 o 
  -8   1   6      703.85      853.38    102.72 o 
  -7   1   6      942.50      989.83    129.30 o 
  -6   1   6       93.42       61.16     28.99 o 
  -5   1   6     2043.25     2138.93    100.60 o 
  -4   1   6     1215.65     1341.95    144.80 o 
  -3   1   6     1290.38     1518.58    180.93 o 
  -2   1   6     1063.20     1128.30    148.60 o 
  -1   1   6      160.63      182.40     87.66 o 
   0   1   6      167.58      142.10     74.09 o 
   1   1   6      536.20      547.27    154.96 o 
   2   1   6     2566.76     3166.91    245.55 o 
   3   1   6      112.47       96.56     64.88 o 
   4   1   6      415.76      549.56    220.19 o 
   5   1   6      207.01      181.03    102.15 o 
   6   1   6      591.03      655.73    321.95 o 
   7   1   6      228.71      187.05    105.46 o 
   8   1   6      460.29      508.50    329.42 o 
 -14   2   6        4.00        6.90     30.92 o 
 -13   2   6       36.57       19.57     23.94 o 
 -12   2   6       18.49        9.40     23.94 o 
 -11   2   6      833.46      832.08    231.29 o 
 -10   2   6       76.13       39.50     26.54 o 
  -9   2   6       10.26        9.14     17.42 o 
  -8   2   6      195.55      142.58     69.74 o 
  -7   2   6       67.57       36.31     32.01 o 
  -6   2   6      565.03      532.38    107.72 o 
  -5   2   6      513.21      461.08     64.37 o 
  -4   2   6       35.13       18.81     16.65 o 
  -3   2   6      206.22      235.54    102.01 o 
  -2   2   6       15.80       10.91     30.61 o 
  -1   2   6       11.43        5.82     22.61 o 
   0   2   6     1484.31     1778.30    121.95 o 
   1   2   6      337.64      424.35    175.49 o 
   2   2   6      104.69       71.37     42.55 o 
   3   2   6       20.13       19.53     30.50 o 
   4   2   6      304.82      339.06    154.18 o 
   5   2   6      109.73       72.72     43.17 o 
   6   2   6       10.48        6.49     30.12 o 
   7   2   6        2.11       10.54     23.23 o 
   8   2   6       23.44       12.65     26.37 o 
 -14   3   6       91.98       31.09     37.22 o 
 -13   3   6       99.75       45.60     33.78 o 
 -12   3   6      130.81       68.16     58.58 o 
 -11   3   6        8.97        8.54     28.12 o 
 -10   3   6      488.45      444.67    154.93 o 
  -9   3   6       21.84       11.74     27.16 o 
  -8   3   6      407.37      486.84    141.83 o 
  -7   3   6       29.01       18.97     26.41 o 
  -6   3   6       11.11        8.70     25.02 o 
  -5   3   6       17.25        7.18     18.76 o 
  -4   3   6      378.67      380.92     77.50 o 
  -3   3   6      638.11      564.58     48.97 o 
  -2   3   6      247.60      194.84     99.83 o 
  -1   3   6      286.58      339.96    135.88 o 
   0   3   6       65.52       52.68     33.79 o 
   1   3   6      549.10      580.86    134.90 o 
   2   3   6      183.70      151.72     79.16 o 
   3   3   6       45.92       29.85     30.93 o 
   4   3   6       96.28       50.32     33.27 o 
   5   3   6      251.23      179.58     83.25 o 
   6   3   6       31.15       15.63     26.06 o 
   7   3   6       27.93       29.93     36.68 o 
   8   3   6        2.75       -1.74     38.91 o 
 -13   4   6      123.32       38.99     47.97 o 
 -12   4   6      881.28      833.66    269.15 o 
 -11   4   6       42.26       32.28     32.14 o 
 -10   4   6      178.92      117.89     72.98 o 
  -9   4   6     2534.67     3143.36    212.08 o 
  -8   4   6     1312.35     1441.64    266.98 o 
  -7   4   6      608.84      636.40    158.75 o 
  -6   4   6     1094.35     1150.49    144.32 o 
  -5   4   6        8.98        5.43     23.95 o 
  -4   4   6        2.35        2.15     15.45 o 
  -3   4   6      226.31      193.06     91.51 o 
  -2   4   6     1055.05     1077.81    110.27 o 
  -1   4   6      145.14      181.11     81.03 o 
   0   4   6      799.52      871.32    111.38 o 
   1   4   6      815.39      900.23    131.65 o 
   2   4   6     2036.81     2438.20    391.23 o 
   3   4   6      134.34       77.06     49.39 o 
   4   4   6      150.02      110.95     62.77 o 
   5   4   6       83.55       47.07     37.61 o 
   6   4   6        0.05        4.55     53.14 o 
   7   4   6        5.55        0.39     28.00 o 
   8   4   6      188.76      162.17     98.83 o 
 -13   5   6      287.17      156.01    141.71 o 
 -12   5   6      415.00      239.70    205.11 o 
 -11   5   6      618.75      391.42    271.67 o 
 -10   5   6       26.77        9.03     42.14 o 
  -9   5   6      153.42      108.83     62.27 o 
  -8   5   6       88.06       53.07     32.78 o 
  -7   5   6     1568.16     1997.49    309.29 o 
  -6   5   6     1153.85     1170.21    228.28 o 
  -5   5   6     1474.27     1464.35    234.42 o 
  -4   5   6     1397.58     1413.14    149.46 o 
  -3   5   6      808.97      938.18    111.25 o 
  -2   5   6     2029.28     2111.63    173.95 o 
  -1   5   6      422.61      466.34     93.05 o 
   0   5   6        7.47        1.42     16.50 o 
   1   5   6       39.07       12.16     15.21 o 
   2   5   6      108.72       47.62     36.28 o 
   3   5   6      615.76      645.15    205.42 o 
   4   5   6      627.98      741.86    300.79 o 
   5   5   6      691.25      859.77    423.05 o 
   6   5   6      257.82      324.37    191.29 o 
   7   5   6      300.75      272.96    150.45 o 
 -12   6   6      609.26      475.70    265.11 o 
 -11   6   6      385.14      351.14    225.16 o 
 -10   6   6       33.51       30.58     42.72 o 
  -9   6   6     2052.65     2580.76    232.28 o 
  -8   6   6      334.91      243.56    157.76 o 
  -7   6   6      495.53      624.42    159.37 o 
  -6   6   6       10.73       11.52     39.48 o 
  -5   6   6        0.28        0.24     16.94 o 
  -4   6   6        0.88        6.10      9.82 o 
  -3   6   6       14.50       -5.68     53.67 o 
  -2   6   6     1087.59     1158.12    217.52 o 
  -1   6   6      315.73      237.75    118.73 o 
   0   6   6     1512.09     1700.71    294.25 o 
   1   6   6      355.19      378.73    129.50 o 
   2   6   6      279.37      224.83    114.67 o 
   3   6   6      547.66      560.22    270.27 o 
   4   6   6        1.51        0.77     35.68 o 
   5   6   6        7.30       14.39     26.60 o 
   6   6   6       10.36        9.51     24.69 o 
   7   6   6        7.18        7.56     28.78 o 
 -12   7   6       13.36        9.63     32.92 o 
 -11   7   6       22.21        6.72     37.21 o 
 -10   7   6      124.95       50.24     54.99 o 
  -9   7   6        0.70       18.19     51.14 o 
  -8   7   6      357.15      220.42    168.48 o 
  -7   7   6      875.49     1013.24    229.09 o 
  -6   7   6      127.55      184.53    129.84 o 
  -5   7   6      275.26      368.45    171.67 o 
  -4   7   6      142.84      171.01    123.20 o 
  -3   7   6      195.12      108.99     75.27 o 
  -2   7   6       72.96       31.21     39.74 o 
  -1   7   6      277.44      167.72    108.50 o 
   0   7   6        8.34        3.78     12.53 o 
   1   7   6       75.42       35.41     34.49 o 
   2   7   6       18.50        8.93     23.64 o 
   3   7   6        7.76       10.10     22.40 o 
   4   7   6      265.34      182.23     96.63 o 
   5   7   6        2.39        1.57     17.05 o 
   6   7   6        1.30       12.35     23.65 o 
 -11   8   6        4.79        6.90     43.16 o 
 -10   8   6      146.39       35.48     37.68 o 
  -9   8   6      153.85       67.91     46.83 o 
  -8   8   6       76.17       48.25     57.04 o 
  -7   8   6      436.67      280.42    174.69 o 
  -6   8   6      229.28      225.85    186.81 o 
  -5   8   6       77.15       46.34     53.32 o 
  -4   8   6        1.03       10.31     29.79 o 
  -3   8   6       79.38       40.29     51.67 o 
  -2   8   6       15.44        5.03     48.58 o 
  -1   8   6       28.80       13.32     20.46 o 
   0   8   6      238.17      192.43    131.64 o 
   1   8   6      279.85      237.48    142.17 o 
   2   8   6       43.47       33.77     51.65 o 
   3   8   6      496.38      458.33    337.68 o 
   4   8   6       46.46       35.75     45.42 o 
   5   8   6       34.41       29.85     49.54 o 
 -10   9   6       26.14       24.86     35.77 o 
  -9   9   6       45.21       19.44     29.26 o 
  -8   9   6       87.97       41.48     41.91 o 
  -7   9   6       76.28       65.54     70.31 o 
  -6   9   6      333.48      350.07    262.02 o 
  -5   9   6      686.47     1018.19    431.78 o 
  -4   9   6     1081.49     1467.50    914.04 o 
  -3   9   6      223.27      218.50    152.81 o 
  -2   9   6      752.92      855.89    326.82 o 
  -1   9   6      163.17      137.15     84.90 o 
   0   9   6        1.21        9.44     30.66 o 
   1   9   6       36.44       18.41     41.47 o 
   2   9   6       13.32       15.75     39.95 o 
   3   9   6      473.85      414.11    317.35 o 
   4   9   6      124.16       94.13     76.14 o 
  -8  10   6      314.85      320.78    127.71 o 
  -7  10   6      573.79      431.50    311.22 o 
  -6  10   6      107.24       91.03     63.97 o 
  -5  10   6       35.50        9.67     53.78 o 
  -4  10   6      219.06      106.51     96.00 o 
  -3  10   6      138.92      163.74    122.26 o 
  -2  10   6      156.80      133.63     95.77 o 
  -1  10   6      594.32      618.67    410.21 o 
   0  10   6     1243.83     1381.13    566.35 o 
   1  10   6      119.75      143.17    100.46 o 
   2  10   6      312.02      331.30    231.49 o 
  -6  11   6      264.18      232.66    189.81 o 
  -5  11   6      632.92      839.21    362.10 o 
  -4  11   6      493.94      511.02    179.96 o 
  -3  11   6       45.67       24.56     68.27 o 
  -2  11   6       63.11       32.93     49.98 o 
  -1  11   6      171.16      128.90    125.08 o 
   0  11   6        0.11        1.03     37.31 o 
 -13   1   7      438.71      280.80    145.65 o 
 -12   1   7      318.98      224.08    129.74 o 
 -11   1   7        9.85        6.81     25.71 o 
 -10   1   7      235.58      161.35     71.28 o 
  -9   1   7     1332.49     1338.03    190.17 o 
  -8   1   7       49.11       15.83     24.27 o 
  -7   1   7       17.70       14.91     31.77 o 
  -6   1   7      192.46      131.64     73.05 o 
  -5   1   7       38.87       21.63     24.69 o 
  -4   1   7        7.30        5.92     22.91 o 
  -3   1   7      465.96      500.59    164.23 o 
  -2   1   7      151.78      146.66     98.65 o 
  -1   1   7      626.57      729.47    164.21 o 
   0   1   7      364.30      425.99    183.84 o 
   1   1   7      579.53      725.02    206.32 o 
   2   1   7       26.50       19.69     43.85 o 
   3   1   7       14.08        5.80     30.69 o 
   4   1   7       10.48        9.98     22.78 o 
   5   1   7       24.25       23.13     31.23 o 
   6   1   7       13.62       10.50     27.02 o 
 -13   2   7      261.27      120.82     81.74 o 
 -12   2   7      263.47      132.15     84.33 o 
 -11   2   7        0.35        5.78     25.48 o 
 -10   2   7      131.18      109.21     63.73 o 
  -9   2   7        4.83       -7.97     38.79 o 
  -8   2   7      939.41      920.28    196.90 o 
  -7   2   7      727.10      765.84    129.00 o 
  -6   2   7     1460.74     1507.37    221.07 o 
  -5   2   7     2102.11     1976.30    278.65 o 
  -4   2   7      582.33      629.69    138.02 o 
  -3   2   7       88.99       53.40     46.03 o 
  -2   2   7      251.37      236.11    143.09 o 
  -1   2   7        9.87        6.17     20.81 o 
   0   2   7        0.75        3.01     43.50 o 
   1   2   7        3.69        1.92     37.75 o 
   2   2   7      969.34     1189.36    270.65 o 
   3   2   7      659.97      676.08    297.74 o 
   4   2   7      149.29       99.80     52.20 o 
   5   2   7      775.76      955.39    305.90 o 
   6   2   7      207.48      225.04    162.15 o 
 -12   3   7      850.76      776.23    315.56 o 
 -11   3   7       68.63       50.08     38.99 o 
 -10   3   7     1327.92     1458.24    258.70 o 
  -9   3   7      374.98      302.81    137.85 o 
  -8   3   7      999.03      995.86    250.57 o 
  -7   3   7        3.04        1.71     26.80 o 
  -6   3   7       22.39        8.76     26.61 o 
  -5   3   7       69.15       47.12     36.56 o 
  -4   3   7      255.19      268.74     94.31 o 
  -3   3   7      299.28      361.14    138.81 o 
  -2   3   7     1420.70     1616.57    181.16 o 
  -1   3   7      881.95     1109.88    145.99 o 
   0   3   7      197.50      210.33    119.41 o 
   1   3   7     1615.64     1842.11    272.69 o 
   2   3   7       80.49       60.47     50.20 o 
   3   3   7       74.08       32.72     35.85 o 
   4   3   7       19.15        6.39     28.59 o 
   5   3   7       62.77       26.06     37.91 o 
 -12   4   7        5.56        6.24     34.97 o 
 -11   4   7      110.46       59.05     58.89 o 
 -10   4   7       28.28        8.14     37.25 o 
  -9   4   7       43.75       13.37     30.66 o 
  -8   4   7      843.33      804.63    298.14 o 
  -7   4   7       94.87       69.23     42.39 o 
  -6   4   7      546.31      563.80    157.61 o 
  -5   4   7      402.69      389.88    153.75 o 
  -4   4   7       38.50       33.62     32.82 o 
  -3   4   7        3.94        7.35     21.67 o 
  -2   4   7      276.71      228.54     97.38 o 
  -1   4   7      205.62      153.96     79.05 o 
   0   4   7      462.50      409.29    179.18 o 
   1   4   7      210.30      173.21    109.57 o 
   2   4   7        6.56        7.75     21.30 o 
   3   4   7      376.29      319.25    168.81 o 
   4   4   7      122.87       83.86     57.15 o 
   5   4   7       36.40       18.88     31.05 o 
 -11   5   7        0.88        6.36     39.52 o 
 -10   5   7       39.22       17.56     32.40 o 
  -9   5   7      118.78       57.53     55.41 o 
  -8   5   7      193.79      101.72    113.70 o 
  -7   5   7      224.28      133.15     93.97 o 
  -6   5   7        1.87       -8.42     66.63 o 
  -5   5   7       75.70       53.52     33.76 o 
  -4   5   7       32.33       14.82     24.16 o 
  -3   5   7       62.65       36.69     38.50 o 
  -2   5   7      241.01      165.16     84.36 o 
  -1   5   7       82.32       49.35     33.22 o 
   0   5   7      396.37      253.34    140.94 o 
   1   5   7       20.05       18.13     23.82 o 
   2   5   7       15.81       12.65     21.95 o 
   3   5   7       33.09       17.83     29.70 o 
   4   5   7        1.07        8.93     28.78 o 
 -11   6   7        6.53        0.76     42.29 o 
 -10   6   7      135.73       49.16     44.12 o 
  -9   6   7      250.82      204.86    111.67 o 
  -8   6   7       55.38       25.23     43.34 o 
  -7   6   7      184.74      128.57     82.74 o 
  -6   6   7      485.38      488.83    285.86 o 
  -5   6   7      567.72      590.58    368.35 o 
  -4   6   7      418.35      315.54    298.49 o 
  -3   6   7      110.49       59.73     53.98 o 
  -2   6   7        5.28       -0.95     36.98 o 
  -1   6   7      101.92       32.51     26.93 o 
   0   6   7       43.57       16.88     31.09 o 
   1   6   7       74.63       49.63     32.08 o 
   2   6   7      101.46       29.75     32.95 o 
   3   6   7      204.73      133.74     95.93 o 
   4   6   7       55.10       26.64     40.14 o 
 -10   7   7      672.05      473.04    245.37 o 
  -9   7   7       94.56       53.16     50.12 o 
  -8   7   7       90.03       51.50     68.24 o 
  -7   7   7     1169.33     1278.40    473.34 o 
  -6   7   7       14.44       23.84     58.61 o 
  -5   7   7      112.99       72.11     58.40 o 
  -4   7   7       96.98       90.61     70.33 o 
  -3   7   7      286.58      293.18    215.07 o 
  -2   7   7      692.09      712.01    165.18 o 
  -1   7   7      412.03      352.52    185.10 o 
   0   7   7      589.57      469.27    237.21 o 
   1   7   7      394.18      376.74    330.46 o 
   2   7   7      101.46       65.20     72.60 o 
   3   7   7       75.60       43.54     73.53 o 
  -8   8   7       45.07       59.22     82.49 o 
  -7   8   7      813.84     1100.28    406.35 o 
  -6   8   7      845.31     1005.09    326.39 o 
  -5   8   7      113.16       93.13    101.20 o 
  -4   8   7      364.51      391.00    313.75 o 
  -3   8   7      223.52      178.53    157.12 o 
  -2   8   7        9.81       12.09     35.10 o 
  -1   8   7      104.26       38.37     64.70 o 
   0   8   7       26.99       21.20     64.18 o 
   1   8   7      383.28      339.29    232.29 o 
   2   8   7      171.00      176.92    140.79 o 
  -6   9   7       53.63       40.54     45.51 o 
  -5   9   7      187.00      127.93    104.47 o 
  -4   9   7      593.51      693.24    200.53 o 
  -3   9   7       32.49       35.51     47.83 o 
  -2   9   7        3.14       13.19     60.87 o 
  -1   9   7        2.19       11.16     45.77 o 
   0   9   7      607.72      586.35    381.53 o 
 -10   0   8      109.13       24.08     74.99 o 
  -9   0   8       10.00       12.56     48.50 o 
  -8   0   8      289.27      165.60    163.54 o 
  -7   0   8        5.30       16.79     35.82 o 
  -6   0   8      162.64      149.29    138.40 o 
  -5   0   8      948.73      835.26    319.99 o 
  -4   0   8      295.93      209.21    227.58 o 
  -3   0   8      436.94      457.81    282.01 o 
  -2   0   8      585.75      659.39    349.48 o 
  -1   0   8       71.01       63.94     67.97 o 
   0   0   8      896.20     1030.40    573.86 o 
   1   0   8      370.15      328.90    284.11 o 
   2   0   8        9.65        5.57     50.11 o 
   3   0   8      163.98       66.37     87.86 o 
 -10   1   8      145.10       64.47     58.70 o 
  -9   1   8      114.92       77.25     52.12 o 
  -8   1   8      692.97      562.39    272.20 o 
  -7   1   8      265.74      214.57     89.32 o 
  -6   1   8      221.90      157.40    102.11 o 
  -5   1   8     1063.79      910.44    183.55 o 
  -4   1   8        5.15       16.72     26.43 o 
  -3   1   8        1.41        5.75     26.60 o 
  -2   1   8        0.08        3.15     27.56 o 
  -1   1   8      139.44       82.12     51.83 o 
   0   1   8        3.24       12.29     23.88 o 
   1   1   8       83.02       31.83     41.90 o 
   2   1   8     1720.27     2350.71    253.21 o 
   3   1   8       11.93       12.09     34.07 o 
 -10   2   8       18.57        5.65     25.70 o 
  -9   2   8       27.53       10.49     33.31 o 
  -8   2   8        0.98       -3.00     41.67 o 
  -7   2   8      286.27      151.70    105.58 o 
  -6   2   8      117.71       60.96     48.07 o 
  -5   2   8      268.91      156.55    100.63 o 
  -4   2   8       42.64       29.54     29.61 o 
  -3   2   8       19.19       16.15     26.95 o 
  -2   2   8       34.47       12.36     24.38 o 
  -1   2   8      176.50      112.00     79.50 o 
   0   2   8      145.32       67.32     41.58 o 
   1   2   8        3.90       -0.25     34.55 o 
   2   2   8       10.57        5.83     31.87 o 
 -10   3   8      154.38       84.10     68.63 o 
  -9   3   8      202.72      114.96     83.47 o 
  -8   3   8       60.08       26.01     39.00 o 
  -7   3   8       27.05       21.66     25.91 o 
  -6   3   8      111.39       44.31     38.43 o 
  -5   3   8       45.74       20.62     27.30 o 
  -4   3   8      154.35       73.46     43.14 o 
  -3   3   8        3.29       18.23     48.36 o 
  -2   3   8        6.27        6.96     22.62 o 
  -1   3   8        1.21        5.17     28.55 o 
   0   3   8      108.97       45.24     44.96 o 
   1   3   8       20.84        8.92     29.98 o 
   2   3   8       22.22       10.27     23.59 o 
  -9   4   8     1165.68      938.12    361.47 o 
  -8   4   8      184.05       85.86     75.17 o 
  -7   4   8        4.01        5.18     49.95 o 
  -6   4   8       46.54       20.63     46.44 o 
  -5   4   8      118.07      108.35     74.09 o 
  -4   4   8      292.07      212.34    177.01 o 
  -3   4   8      259.00      150.48    115.32 o 
  -2   4   8      518.91      404.47    233.24 o 
  -1   4   8      161.33       87.22     70.31 o 
   0   4   8       95.60       60.46     47.76 o 
   1   4   8      233.66      175.82    102.14 o 
  -8   5   8      416.98      314.07    261.55 o 
  -7   5   8     1424.96     1580.05    453.78 o 
  -6   5   8      132.09       83.15     73.33 o 
  -5   5   8      303.92      262.70    179.72 o 
  -4   5   8      129.02       64.71     74.91 o 
  -3   5   8       30.87       13.63     35.55 o 
  -2   5   8       14.24        8.51     46.36 o 
  -1   5   8      227.99      155.45    124.08 o 
   0   5   8      109.24       76.08     56.44 o 
  -7   6   8       60.88       22.76     42.00 o 
  -6   6   8      191.00      129.99    116.14 o 
  -5   6   8      364.75      281.76    333.04 o 
  -4   6   8      115.65       96.19     93.03 o 
  -3   6   8      168.45      108.34    106.38 o 
  -2   6   8      270.95      162.97    169.89 o 
  -1   6   8       55.28       30.71     30.25 o 
                                                 
